# Supplementary material for: 2,5-Dimethyl-3-(4-methyl­phenyl­sulfon­yl)-1-benzo­furan
Source: Acta Crystallogr Sect E Struct Rep Online. 2013 Apr 30;69(Pt 5):o817. doi: 10.1107/S1600536813011392 (PMC3648333; doi:10.1107/S1600536813011392)
Supplement: Supplementary file 1 [file e-69-0o817-sup1.cif]

##############################################################################
#                                                                            #
# This CIF contains the data in a paper accepted for publication in          #
# Acta Crystallographica Section E. It conforms to the requirements of       #
# Notes for Authors for Acta Crystallographica Section E, and has been       #
# peer reviewed under the auspices of the IUCr Commission on Journals.       #
#                                                                            #
# Full details of the Crystallographic Information File format               #
# are given in the paper "The Crystallographic Information File (CIF):       #
# a New Standard Archive File for Crystallography" by S. R. Hall, F. H.      #
# Allen and I. D. Brown [Acta Cryst. (1991), A47, 655-685].                  #
#                                                                            #
# The current version of the core CIF dictionary is obtainable from          #
# ftp://ftp.iucr.org/pub/cif_core.dic.                                       #
#                                                                            #
# Software is freely available for graphical display of the structure(s)     #
# in this CIF. For information consult the CIF software page                 #
# http://www.iucr.org/resources/cif/software.                                #
#                                                                            #
# This file may be used for bona fide research purposes within the           #
# scientific community so long as proper attribution is given to the journal # 
# article from which it was obtained.                                        #
#                                                                            #
##############################################################################
data_global
_audit_creation_method     'form.cif (version 2.0)'
_journal_data_validation_number     ?
_journal_date_recd_electronic     2013-04-24
_journal_date_accepted     2013-04-26
_journal_name_full     'Acta Crystallographica, Section E'
_journal_year     2013
_journal_volume     69
_journal_issue      5
_journal_page_first     o817
_journal_page_last     o817
_journal_paper_category     QO
_journal_paper_doi     10.1107/S1600536813011392
_journal_coeditor_code     IS5267
_publ_contact_author_name     'Prof. Uk Lee'
_publ_contact_author_address
;
 Department of Chemistry, Pukyong National University, 599-1 Daeyeon 3-dong
 Nam-gu, Busan 608-737, Republic of Korea
;
_publ_contact_author_email     'uklee@pknu.ac.kr'
_publ_contact_author_fax     '+82-51-629-5583'
_publ_contact_author_phone     '+82-51-629-5596'
_publ_section_title
;
2,5-Dimethyl-3-(4-methylphenylsulfonyl)-1-benzofuran
;
loop_
    _publ_author_name
    _publ_author_address
    'Choi, Hong Dae'
;
 Department of Chemistry, Dongeui University, San 24 Kaya-dong
 Busanjin-gu, Busan 614-714, Republic of Korea
;
    'Seo, Pil Ja'
;
 Department of Chemistry, Dongeui University, San 24 Kaya-dong
 Busanjin-gu, Busan 614-714, Republic of Korea
;
    'Lee, Uk'
;
 Department of Chemistry, Pukyong National University,
 599-1 Daeyeon 3-dong
 Nam-gu, Busan 608-737, Republic of Korea
;
_publ_section_synopsis     .
data_I
_chemical_name_systematic
;
2,5-Dimethyl-3-(4-methylphenylsulfonyl)-1-benzofuran
;
_chemical_name_common     ?
_chemical_formula_moiety     'C17 H16 O3 S'
_chemical_formula_sum     'C17 H16 O3 S'
_chemical_formula_iupac     'C17 H16 O3 S'
_chemical_formula_weight     300.36
_chemical_melting_point_gt     406
_chemical_melting_point_lt     407
_symmetry_cell_setting     triclinic
_symmetry_space_group_name_H-M     'P -1'
_symmetry_space_group_name_Hall     '-P 1'
loop_
    _symmetry_equiv_pos_as_xyz
    'x, y, z'
    '-x, -y, -z'
_cell_length_a     7.3481(3)
_cell_length_b     10.2285(4)
_cell_length_c     11.0625(4)
_cell_angle_alpha     114.134(2)
_cell_angle_beta     91.056(2)
_cell_angle_gamma     106.624(2)
_cell_volume     718.30(5)
_cell_formula_units_Z     2
_cell_measurement_reflns_used     5770
_cell_measurement_theta_min     2.30
_cell_measurement_theta_max     28.29
_cell_measurement_temperature     173(2)
_exptl_crystal_description     'block'
_exptl_crystal_colour     'colourless'
_exptl_crystal_size_max     0.314
_exptl_crystal_size_mid     0.249
_exptl_crystal_size_min     0.118
_exptl_crystal_density_diffrn     1.389
_exptl_crystal_density_meas     ?
_exptl_crystal_density_method     'not measured'
_exptl_crystal_F_000     316
_exptl_absorpt_coefficient_mu     0.232
_exptl_absorpt_correction_type     multi-scan
_exptl_absorpt_process_details     '(<i>SADABS</i>; Bruker, 2009)'
_exptl_absorpt_correction_T_min     0.6843
_exptl_absorpt_correction_T_max     0.7457
_exptl_special_details     ?
_diffrn_ambient_temperature     173(2)
_diffrn_radiation_type     MoK\a
_diffrn_radiation_wavelength     0.71073
_diffrn_radiation_source     'rotating anode'
_diffrn_radiation_monochromator     'graphite multilayer'
_diffrn_measurement_device_type     'Bruker SMART APEXII CCD'
_diffrn_measurement_method     '\f and \w scans'
_diffrn_detector_area_resol_mean     10.0
_diffrn_reflns_number     13104
_diffrn_reflns_av_R_equivalents     0.0294
_diffrn_reflns_av_sigmaI/netI     0.0272
_diffrn_reflns_theta_min     2.04
_diffrn_reflns_theta_max     28.34
_diffrn_reflns_theta_full     28.34
_diffrn_measured_fraction_theta_max     0.987
_diffrn_measured_fraction_theta_full     0.987
_diffrn_reflns_limit_h_min     -9
_diffrn_reflns_limit_h_max     9
_diffrn_reflns_limit_k_min     -13
_diffrn_reflns_limit_k_max     13
_diffrn_reflns_limit_l_min     -13
_diffrn_reflns_limit_l_max     14
_diffrn_standards_number     0
_diffrn_standards_interval_count     ?
_diffrn_standards_interval_time     ?
_diffrn_standards_decay_%     ?
_refine_special_details
;
 Refinement of F^2^ against ALL reflections.  The weighted R-factor wR and
 goodness of fit S are based on F^2^, conventional R-factors R are based
 on F, with F set to zero for negative F^2^. The threshold expression of
 F^2^ > 2sigma(F^2^) is used only for calculating R-factors(gt) etc. and is
 not relevant to the choice of reflections for refinement.  R-factors based
 on F^2^ are statistically about twice as large as those based on F, and R-
 factors based on ALL data will be even larger.
;
_reflns_number_total     3545
_reflns_number_gt     2977
_reflns_threshold_expression     I>2\s(I)
_refine_ls_structure_factor_coef     Fsqd
_refine_ls_matrix_type     full
_refine_ls_R_factor_all     0.0497
_refine_ls_R_factor_gt     0.0411
_refine_ls_wR_factor_gt     0.1023
_refine_ls_wR_factor_ref     0.1082
_refine_ls_goodness_of_fit_ref     1.040
_refine_ls_restrained_S_all     1.040
_refine_ls_number_reflns     3545
_refine_ls_number_parameters     193
_refine_ls_number_restraints     0
_refine_ls_hydrogen_treatment     constr
_refine_ls_weighting_scheme     calc
_refine_ls_weighting_details
         'calc w=1/[\s^2^(Fo^2^)+(0.0460P)^2^+0.3774P] where P=(Fo^2^+2Fc^2^)/3'
_atom_sites_solution_hydrogens     difmap
_atom_sites_solution_primary     direct
_atom_sites_solution_secondary     difmap
_refine_ls_shift/su_max     0.000
_refine_ls_shift/su_mean     0.000
_refine_diff_density_max     0.389
_refine_diff_density_min     -0.465
_refine_ls_extinction_method     none
_refine_ls_extinction_coef     ?
loop_
    _atom_type_symbol
    _atom_type_description
    _atom_type_scat_dispersion_real
    _atom_type_scat_dispersion_imag
    _atom_type_scat_source
    'C' 'C' 0.0033 0.0016
                         'International Tables Vol C Tables 4.2.6.8 and 6.1.1.4'
    'H' 'H' 0.0000 0.0000
                         'International Tables Vol C Tables 4.2.6.8 and 6.1.1.4'
    'O' 'O' 0.0106 0.0060
                         'International Tables Vol C Tables 4.2.6.8 and 6.1.1.4'
    'S' 'S' 0.1246 0.1234
                         'International Tables Vol C Tables 4.2.6.8 and 6.1.1.4'
_computing_data_collection     '<i>APEX2</i> (Bruker, 2009)'
_computing_cell_refinement     '<i>SAINT</i> (Bruker, 2009)'
_computing_data_reduction     '<i>SAINT</i> (Bruker, 2009)'
_computing_structure_solution     '<i>SHELXS97</i> (Sheldrick, 2008)'
_computing_structure_refinement     '<i>SHELXL97</i> (Sheldrick, 2008)'
_computing_molecular_graphics
;
<i>ORTEP-3</i> for Windows (Farrugia, 2012) and
<i>DIAMOND</i> (Brandenburg, 1998)
;
_computing_publication_material     '<i>SHELXL97</i> (Sheldrick, 2008)'
loop_
    _atom_site_type_symbol
    _atom_site_label
    _atom_site_fract_x
    _atom_site_fract_y
    _atom_site_fract_z
    _atom_site_U_iso_or_equiv
    _atom_site_adp_type
    _atom_site_calc_flag
    _atom_site_refinement_flags
    _atom_site_occupancy
    _atom_site_symmetry_multiplicity
    _atom_site_disorder_assembly
    _atom_site_disorder_group
    S S1 0.50135(6) 0.10427(4) 0.27607(4) 0.02799(12) Uani d . 1 2 . .
    O O1 0.81392(17) 0.52143(13) 0.36169(13) 0.0350(3) Uani d . 1 2 . .
    O O2 0.38652(17) 0.08356(13) 0.37433(12) 0.0334(3) Uani d . 1 2 . .
    O O3 0.40868(17) 0.05919(14) 0.14334(12) 0.0371(3) Uani d . 1 2 . .
    C C1 0.6363(2) 0.29425(18) 0.34342(16) 0.0279(3) Uani d . 1 2 . .
    C C2 0.6791(2) 0.39740(18) 0.48433(16) 0.0278(3) Uani d . 1 2 . .
    C C3 0.6357(2) 0.38832(19) 0.60305(16) 0.0306(3) Uani d . 1 2 . .
    H H3 0.5622 0.2948 0.6021 0.037 Uiso calc R 1 2 . .
    C C4 0.7017(2) 0.5182(2) 0.72308(17) 0.0353(4) Uani d . 1 2 . .
    C C5 0.8078(3) 0.6558(2) 0.72172(19) 0.0400(4) Uani d . 1 2 . .
    H H5 0.8498 0.7443 0.8043 0.048 Uiso calc R 1 2 . .
    C C6 0.8531(3) 0.6672(2) 0.60581(19) 0.0383(4) Uani d . 1 2 . .
    H H6 0.9257 0.7607 0.6063 0.046 Uiso calc R 1 2 . .
    C C7 0.7877(2) 0.53589(19) 0.48886(18) 0.0315(4) Uani d . 1 2 . .
    C C8 0.7209(2) 0.37347(19) 0.27511(18) 0.0321(4) Uani d . 1 2 . .
    C C9 0.6603(3) 0.5108(2) 0.85310(19) 0.0485(5) Uani d . 1 2 . .
    H H9A 0.5486 0.4219 0.8355 0.073 Uiso calc R 1 2 . .
    H H9B 0.6332 0.6025 0.9126 0.073 Uiso calc R 1 2 . .
    H H9C 0.7722 0.5030 0.8960 0.073 Uiso calc R 1 2 . .
    C C10 0.7368(3) 0.3328(2) 0.13212(19) 0.0423(4) Uani d . 1 2 . .
    H H10A 0.7052 0.4059 0.1067 0.064 Uiso calc R 1 2 . .
    H H10B 0.6473 0.2312 0.0770 0.064 Uiso calc R 1 2 . .
    H H10C 0.8685 0.3344 0.1178 0.064 Uiso calc R 1 2 . .
    C C11 0.6690(2) 0.00704(17) 0.26085(15) 0.0276(3) Uani d . 1 2 . .
    C C12 0.7065(3) -0.0350(2) 0.36046(17) 0.0337(4) Uani d . 1 2 . .
    H H12 0.6457 -0.0089 0.4380 0.040 Uiso calc R 1 2 . .
    C C13 0.8334(3) -0.1156(2) 0.34560(19) 0.0376(4) Uani d . 1 2 . .
    H H13 0.8570 -0.1465 0.4128 0.045 Uiso calc R 1 2 . .
    C C14 0.9267(2) -0.15207(18) 0.23464(18) 0.0337(4) Uani d . 1 2 . .
    C C15 0.8911(3) -0.1045(2) 0.13838(17) 0.0361(4) Uani d . 1 2 . .
    H H15 0.9576 -0.1255 0.0634 0.043 Uiso calc R 1 2 . .
    C C16 0.7616(3) -0.02729(19) 0.14912(16) 0.0337(4) Uani d . 1 2 . .
    H H16 0.7361 0.0020 0.0811 0.040 Uiso calc R 1 2 . .
    C C17 1.0609(3) -0.2432(2) 0.2168(2) 0.0441(4) Uani d . 1 2 . .
    H H17A 1.1135 -0.2298 0.3047 0.066 Uiso calc R 1 2 . .
    H H17B 1.1661 -0.2089 0.1726 0.066 Uiso calc R 1 2 . .
    H H17C 0.9903 -0.3505 0.1616 0.066 Uiso calc R 1 2 . .
loop_
    _atom_site_aniso_label
    _atom_site_aniso_U_11
    _atom_site_aniso_U_22
    _atom_site_aniso_U_33
    _atom_site_aniso_U_12
    _atom_site_aniso_U_13
    _atom_site_aniso_U_23
    S1 0.0275(2) 0.0299(2) 0.0247(2) 0.00481(15) 0.00166(15) 0.01299(16)
    O1 0.0319(6) 0.0332(6) 0.0455(7) 0.0079(5) 0.0067(5) 0.0241(6)
    O2 0.0318(6) 0.0342(6) 0.0320(6) 0.0048(5) 0.0081(5) 0.0160(5)
    O3 0.0362(7) 0.0431(7) 0.0286(6) 0.0086(5) -0.0019(5) 0.0155(5)
    C1 0.0249(7) 0.0302(8) 0.0310(8) 0.0082(6) 0.0034(6) 0.0159(6)
    C2 0.0234(7) 0.0286(8) 0.0334(8) 0.0098(6) 0.0036(6) 0.0142(6)
    C3 0.0289(8) 0.0304(8) 0.0324(8) 0.0097(6) 0.0042(6) 0.0134(7)
    C4 0.0335(9) 0.0373(9) 0.0333(9) 0.0161(7) 0.0040(7) 0.0105(7)
    C5 0.0375(9) 0.0315(9) 0.0428(10) 0.0139(7) -0.0023(8) 0.0068(8)
    C6 0.0315(9) 0.0283(8) 0.0526(11) 0.0088(7) -0.0002(8) 0.0159(8)
    C7 0.0259(8) 0.0316(8) 0.0421(9) 0.0108(6) 0.0048(7) 0.0198(7)
    C8 0.0275(8) 0.0348(8) 0.0393(9) 0.0101(7) 0.0046(7) 0.0211(7)
    C9 0.0560(12) 0.0507(12) 0.0327(10) 0.0198(10) 0.0069(9) 0.0103(9)
    C10 0.0434(10) 0.0529(11) 0.0418(10) 0.0139(9) 0.0111(8) 0.0319(9)
    C11 0.0290(8) 0.0259(7) 0.0245(7) 0.0040(6) 0.0005(6) 0.0109(6)
    C12 0.0381(9) 0.0368(9) 0.0286(8) 0.0088(7) 0.0073(7) 0.0184(7)
    C13 0.0413(10) 0.0395(9) 0.0393(9) 0.0111(8) 0.0041(8) 0.0254(8)
    C14 0.0318(8) 0.0249(8) 0.0391(9) 0.0034(6) 0.0024(7) 0.0128(7)
    C15 0.0407(9) 0.0352(9) 0.0290(8) 0.0114(7) 0.0083(7) 0.0110(7)
    C16 0.0413(9) 0.0356(9) 0.0237(8) 0.0104(7) 0.0034(7) 0.0138(7)
    C17 0.0402(10) 0.0351(9) 0.0599(12) 0.0123(8) 0.0089(9) 0.0230(9)
_geom_special_details
;
 All esds (except the esd in the dihedral angle between two l.s. planes)
 are estimated using the full covariance matrix.  The cell esds are taken
 into account individually in the estimation of esds in distances, angles
 and torsion angles; correlations between esds in cell parameters are only
 used when they are defined by crystal symmetry.  An approximate (isotropic)
 treatment of cell esds is used for estimating esds involving l.s. planes.
;
loop_
    _geom_bond_atom_site_label_1
    _geom_bond_atom_site_label_2
    _geom_bond_site_symmetry_2
    _geom_bond_distance
    _geom_bond_publ_flag
    S1 O2 . 1.4347(12) ?
    S1 O3 . 1.4360(12) ?
    S1 C1 . 1.7323(16) ?
    S1 C11 . 1.7628(16) ?
    O1 C8 . 1.369(2) ?
    O1 C7 . 1.376(2) ?
    C1 C8 . 1.358(2) ?
    C1 C2 . 1.445(2) ?
    C2 C3 . 1.390(2) ?
    C2 C7 . 1.393(2) ?
    C3 C4 . 1.389(2) ?
    C3 H3 . 0.9500 ?
    C4 C5 . 1.407(3) ?
    C4 C9 . 1.503(3) ?
    C5 C6 . 1.373(3) ?
    C5 H5 . 0.9500 ?
    C6 C7 . 1.377(2) ?
    C6 H6 . 0.9500 ?
    C8 C10 . 1.478(2) ?
    C9 H9A . 0.9800 ?
    C9 H9B . 0.9800 ?
    C9 H9C . 0.9800 ?
    C10 H10A . 0.9800 ?
    C10 H10B . 0.9800 ?
    C10 H10C . 0.9800 ?
    C11 C12 . 1.386(2) ?
    C11 C16 . 1.388(2) ?
    C12 C13 . 1.382(2) ?
    C12 H12 . 0.9500 ?
    C13 C14 . 1.386(3) ?
    C13 H13 . 0.9500 ?
    C14 C15 . 1.388(2) ?
    C14 C17 . 1.504(2) ?
    C15 C16 . 1.378(2) ?
    C15 H15 . 0.9500 ?
    C16 H16 . 0.9500 ?
    C17 H17A . 0.9800 ?
    C17 H17B . 0.9800 ?
    C17 H17C . 0.9800 ?
loop_
    _geom_angle_atom_site_label_1
    _geom_angle_atom_site_label_2
    _geom_angle_atom_site_label_3
    _geom_angle_site_symmetry_1
    _geom_angle_site_symmetry_3
    _geom_angle
    _geom_angle_publ_flag
    O2 S1 O3 . . 119.29(7) ?
    O2 S1 C1 . . 106.76(7) ?
    O3 S1 C1 . . 109.07(8) ?
    O2 S1 C11 . . 107.90(7) ?
    O3 S1 C11 . . 107.52(7) ?
    C1 S1 C11 . . 105.50(7) ?
    C8 O1 C7 . . 107.01(12) ?
    C8 C1 C2 . . 107.56(14) ?
    C8 C1 S1 . . 126.87(13) ?
    C2 C1 S1 . . 125.57(12) ?
    C3 C2 C7 . . 119.29(15) ?
    C3 C2 C1 . . 136.09(15) ?
    C7 C2 C1 . . 104.60(15) ?
    C4 C3 C2 . . 118.91(16) ?
    C4 C3 H3 . . 120.5 ?
    C2 C3 H3 . . 120.5 ?
    C3 C4 C5 . . 119.47(17) ?
    C3 C4 C9 . . 119.97(17) ?
    C5 C4 C9 . . 120.56(17) ?
    C6 C5 C4 . . 122.60(17) ?
    C6 C5 H5 . . 118.7 ?
    C4 C5 H5 . . 118.7 ?
    C5 C6 C7 . . 116.39(17) ?
    C5 C6 H6 . . 121.8 ?
    C7 C6 H6 . . 121.8 ?
    O1 C7 C6 . . 126.27(16) ?
    O1 C7 C2 . . 110.39(14) ?
    C6 C7 C2 . . 123.32(17) ?
    C1 C8 O1 . . 110.43(15) ?
    C1 C8 C10 . . 133.95(17) ?
    O1 C8 C10 . . 115.60(15) ?
    C4 C9 H9A . . 109.5 ?
    C4 C9 H9B . . 109.5 ?
    H9A C9 H9B . . 109.5 ?
    C4 C9 H9C . . 109.5 ?
    H9A C9 H9C . . 109.5 ?
    H9B C9 H9C . . 109.5 ?
    C8 C10 H10A . . 109.5 ?
    C8 C10 H10B . . 109.5 ?
    H10A C10 H10B . . 109.5 ?
    C8 C10 H10C . . 109.5 ?
    H10A C10 H10C . . 109.5 ?
    H10B C10 H10C . . 109.5 ?
    C12 C11 C16 . . 120.60(16) ?
    C12 C11 S1 . . 119.59(13) ?
    C16 C11 S1 . . 119.81(12) ?
    C13 C12 C11 . . 119.20(16) ?
    C13 C12 H12 . . 120.4 ?
    C11 C12 H12 . . 120.4 ?
    C12 C13 C14 . . 121.31(16) ?
    C12 C13 H13 . . 119.3 ?
    C14 C13 H13 . . 119.3 ?
    C13 C14 C15 . . 118.30(16) ?
    C13 C14 C17 . . 121.26(16) ?
    C15 C14 C17 . . 120.44(17) ?
    C16 C15 C14 . . 121.53(16) ?
    C16 C15 H15 . . 119.2 ?
    C14 C15 H15 . . 119.2 ?
    C15 C16 C11 . . 119.01(15) ?
    C15 C16 H16 . . 120.5 ?
    C11 C16 H16 . . 120.5 ?
    C14 C17 H17A . . 109.5 ?
    C14 C17 H17B . . 109.5 ?
    H17A C17 H17B . . 109.5 ?
    C14 C17 H17C . . 109.5 ?
    H17A C17 H17C . . 109.5 ?
    H17B C17 H17C . . 109.5 ?
loop_
    _geom_torsion_atom_site_label_1
    _geom_torsion_atom_site_label_2
    _geom_torsion_atom_site_label_3
    _geom_torsion_atom_site_label_4
    _geom_torsion_site_symmetry_1
    _geom_torsion_site_symmetry_2
    _geom_torsion_site_symmetry_3
    _geom_torsion_site_symmetry_4
    _geom_torsion
    _geom_torsion_publ_flag
    O2 S1 C1 C8 . . . . -159.43(14) ?
    O3 S1 C1 C8 . . . . -29.29(17) ?
    C11 S1 C1 C8 . . . . 85.95(16) ?
    O2 S1 C1 C2 . . . . 20.64(15) ?
    O3 S1 C1 C2 . . . . 150.78(13) ?
    C11 S1 C1 C2 . . . . -93.98(14) ?
    C8 C1 C2 C3 . . . . 179.54(18) ?
    S1 C1 C2 C3 . . . . -0.5(3) ?
    C8 C1 C2 C7 . . . . 0.87(17) ?
    S1 C1 C2 C7 . . . . -179.19(12) ?
    C7 C2 C3 C4 . . . . 0.2(2) ?
    C1 C2 C3 C4 . . . . -178.31(17) ?
    C2 C3 C4 C5 . . . . 1.0(2) ?
    C2 C3 C4 C9 . . . . -178.75(16) ?
    C3 C4 C5 C6 . . . . -1.4(3) ?
    C9 C4 C5 C6 . . . . 178.35(17) ?
    C4 C5 C6 C7 . . . . 0.5(3) ?
    C8 O1 C7 C6 . . . . -178.12(16) ?
    C8 O1 C7 C2 . . . . 0.35(17) ?
    C5 C6 C7 O1 . . . . 179.09(15) ?
    C5 C6 C7 C2 . . . . 0.8(3) ?
    C3 C2 C7 O1 . . . . -179.69(13) ?
    C1 C2 C7 O1 . . . . -0.75(17) ?
    C3 C2 C7 C6 . . . . -1.2(2) ?
    C1 C2 C7 C6 . . . . 177.78(15) ?
    C2 C1 C8 O1 . . . . -0.70(18) ?
    S1 C1 C8 O1 . . . . 179.36(11) ?
    C2 C1 C8 C10 . . . . 177.32(18) ?
    S1 C1 C8 C10 . . . . -2.6(3) ?
    C7 O1 C8 C1 . . . . 0.23(17) ?
    C7 O1 C8 C10 . . . . -178.19(14) ?
    O2 S1 C11 C12 . . . . -17.41(15) ?
    O3 S1 C11 C12 . . . . -147.28(13) ?
    C1 S1 C11 C12 . . . . 96.42(14) ?
    O2 S1 C11 C16 . . . . 162.29(13) ?
    O3 S1 C11 C16 . . . . 32.42(15) ?
    C1 S1 C11 C16 . . . . -83.88(14) ?
    C16 C11 C12 C13 . . . . -1.8(3) ?
    S1 C11 C12 C13 . . . . 177.88(13) ?
    C11 C12 C13 C14 . . . . 1.4(3) ?
    C12 C13 C14 C15 . . . . 0.6(3) ?
    C12 C13 C14 C17 . . . . -178.38(16) ?
    C13 C14 C15 C16 . . . . -2.2(3) ?
    C17 C14 C15 C16 . . . . 176.74(16) ?
    C14 C15 C16 C11 . . . . 1.8(3) ?
    C12 C11 C16 C15 . . . . 0.2(2) ?
    S1 C11 C16 C15 . . . . -179.48(13) ?
loop_
    _geom_hbond_atom_site_label_D
    _geom_hbond_atom_site_label_H
    _geom_hbond_atom_site_label_A
    _geom_hbond_site_symmetry_A
    _geom_hbond_distance_DH
    _geom_hbond_distance_HA
    _geom_hbond_distance_DA
    _geom_hbond_angle_DHA
    C12 H12 O2 2_656 0.95 2.48 3.224(2) 135
    C16 H16 O3 2_655 0.95 2.44 3.301(2) 151
_iucr_refine_instructions_details
;
TITL 1177 IN P-1
CELL  0.71073  7.34810 10.22850 11.06250 114.13400 91.05600 106.62400
ZERR 2  0.00030  0.00040  0.00040  0.00200  0.00200  0.00200
LATT 1
SFAC C H O S
UNIT 34 32 6 2
TEMP -100
PLAN 30
FMAP 2
L.S. 15
ACTA
CONF
EQIV $1 1-x, -y, 1-z
EQIV $2 1-x, -y, -z
HTAB C12 O2_$1
HTAB C16 O3_$2
MPLA 9 C1 C2 C3 C4 C5 C6 C7 O1 C8
MPLA 6 C12 C13 C14 C15 C16
BOND $H
WGHT    0.046000    0.377400
FVAR       0.25283
S1    4    0.501349    0.104269    0.276068    11.00000    0.02747    0.02986 =
         0.02470    0.01299    0.00166    0.00481
O1    3    0.813924    0.521435    0.361686    11.00000    0.03190    0.03322 =
         0.04551    0.02407    0.00671    0.00789
O2    3    0.386519    0.083558    0.374327    11.00000    0.03176    0.03419 =
         0.03204    0.01601    0.00806    0.00485
O3    3    0.408682    0.059185    0.143341    11.00000    0.03619    0.04308 =
         0.02863    0.01546   -0.00187    0.00857
C1    1    0.636289    0.294251    0.343422    11.00000    0.02492    0.03017 =
         0.03101    0.01593    0.00343    0.00817
C2    1    0.679059    0.397399    0.484331    11.00000    0.02340    0.02861 =
         0.03338    0.01423    0.00362    0.00984
C3    1    0.635733    0.388320    0.603051    11.00000    0.02890    0.03044 =
         0.03245    0.01338    0.00421    0.00972
AFIX  43
H3    2    0.562179    0.294811    0.602063    11.00000   -1.20000
AFIX   0
C4    1    0.701739    0.518174    0.723084    11.00000    0.03346    0.03734 =
         0.03335    0.01045    0.00401    0.01612
C5    1    0.807815    0.655767    0.721718    11.00000    0.03755    0.03149 =
         0.04283    0.00676   -0.00228    0.01393
AFIX  43
H5    2    0.849753    0.744286    0.804265    11.00000   -1.20000
AFIX   0
C6    1    0.853133    0.667192    0.605809    11.00000    0.03148    0.02828 =
         0.05263    0.01585   -0.00020    0.00878
AFIX  43
H6    2    0.925717    0.760652    0.606272    11.00000   -1.20000
AFIX   0
C7    1    0.787706    0.535885    0.488864    11.00000    0.02586    0.03162 =
         0.04208    0.01977    0.00483    0.01083
C8    1    0.720915    0.373475    0.275109    11.00000    0.02745    0.03481 =
         0.03930    0.02109    0.00456    0.01005
C9    1    0.660345    0.510769    0.853097    11.00000    0.05596    0.05066 =
         0.03274    0.01033    0.00694    0.01984
AFIX 137
H9A   2    0.548591    0.421938    0.835514    11.00000   -1.50000
H9B   2    0.633246    0.602529    0.912598    11.00000   -1.50000
H9C   2    0.772206    0.503011    0.895951    11.00000   -1.50000
AFIX   0
C10   1    0.736803    0.332807    0.132122    11.00000    0.04345    0.05287 =
         0.04175    0.03186    0.01112    0.01388
AFIX 137
H10A  2    0.705161    0.405893    0.106744    11.00000   -1.50000
H10B  2    0.647293    0.231203    0.076993    11.00000   -1.50000
H10C  2    0.868486    0.334364    0.117836    11.00000   -1.50000
AFIX   0
C11   1    0.669033    0.007043    0.260853    11.00000    0.02904    0.02589 =
         0.02448    0.01093    0.00048    0.00403
C12   1    0.706489   -0.035045    0.360458    11.00000    0.03815    0.03678 =
         0.02859    0.01838    0.00730    0.00880
AFIX  43
H12   2    0.645671   -0.008851    0.438028    11.00000   -1.20000
AFIX   0
C13   1    0.833354   -0.115565    0.345601    11.00000    0.04127    0.03947 =
         0.03934    0.02541    0.00413    0.01111
AFIX  43
H13   2    0.857043   -0.146520    0.412804    11.00000   -1.20000
AFIX   0
C14   1    0.926727   -0.152072    0.234641    11.00000    0.03178    0.02489 =
         0.03909    0.01280    0.00240    0.00335
C15   1    0.891135   -0.104455    0.138381    11.00000    0.04069    0.03523 =
         0.02896    0.01104    0.00829    0.01138
AFIX  43
H15   2    0.957569   -0.125532    0.063354    11.00000   -1.20000
AFIX   0
C16   1    0.761624   -0.027290    0.149123    11.00000    0.04126    0.03562 =
         0.02375    0.01382    0.00341    0.01044
AFIX  43
H16   2    0.736114    0.001960    0.081069    11.00000   -1.20000
AFIX   0
C17   1    1.060868   -0.243243    0.216828    11.00000    0.04023    0.03507 =
         0.05992    0.02303    0.00891    0.01228
AFIX 137
H17A  2    1.113533   -0.229777    0.304728    11.00000   -1.50000
H17B  2    1.166125   -0.208854    0.172596    11.00000   -1.50000
H17C  2    0.990334   -0.350493    0.161555    11.00000   -1.50000
HKLF 4
REM  1177 IN P-1
REM R1 =  0.0411 for   2977 Fo > 4sig(Fo)  and  0.0497 for all   3545 data
REM    193 parameters refined using      0 restraints
END
WGHT      0.0460      0.3774
REM Highest difference peak  0.389,  deepest hole -0.465,  1-sigma level  0.054
Q1    1   0.5845  0.0439  0.2588  11.00000  0.05    0.39
Q2    1   0.6580  0.3391  0.4151  11.00000  0.05    0.27
Q3    1   0.7003  0.0069  0.3166  11.00000  0.05    0.26
Q4    1   0.7463  0.4587  0.4861  11.00000  0.05    0.25
Q5    1   1.0124 -0.3179  0.2605  11.00000  0.05    0.24
Q6    1   0.5809  0.2095  0.2971  11.00000  0.05    0.22
Q7    1   0.6760 -0.0315  0.1926  11.00000  0.05    0.21
Q8    1   0.9218 -0.1129  0.3004  11.00000  0.05    0.20
Q9    1   0.7757  0.6027  0.5383  11.00000  0.05    0.20
Q10   1   0.9455 -0.1030  0.2054  11.00000  0.05    0.19
Q11   1   0.6716  0.3180  0.3056  11.00000  0.05    0.19
Q12   1   0.7810  0.5816  0.7195  11.00000  0.05    0.19
Q13   1   0.6782  0.4527  0.6629  11.00000  0.05    0.19
Q14   1   1.0469 -0.3153  0.1148  11.00000  0.05    0.19
Q15   1   1.2053 -0.1791  0.2611  11.00000  0.05    0.19
Q16   1   0.6053  0.3763  0.5289  11.00000  0.05    0.17
Q17   1   0.4660  0.0878  0.1932  11.00000  0.05    0.17
Q18   1   0.7182  0.3408  0.1961  11.00000  0.05    0.17
Q19   1   0.7895 -0.0938  0.1330  11.00000  0.05    0.17
Q20   1   0.7953  0.5280  0.4237  11.00000  0.05    0.17
Q21   1   1.0030 -0.1840  0.2266  11.00000  0.05    0.16
Q22   1   0.8096 -0.0411  0.3617  11.00000  0.05    0.16
Q23   1   0.3230  0.0983  0.1626  11.00000  0.05    0.15
Q24   1   0.6985  0.3948  0.5448  11.00000  0.05    0.15
Q25   1   0.8622  0.5926  0.5477  11.00000  0.05    0.15
Q26   1   0.8736 -0.1015  0.4009  11.00000  0.05    0.15
Q27   1   0.7562  0.5993  0.9377  11.00000  0.05    0.15
Q28   1   0.8428 -0.1871  0.2677  11.00000  0.05    0.14
Q29   1   0.6814  0.5136  0.7843  11.00000  0.05    0.14
Q30   1   0.6577 -0.0563  0.0598  11.00000  0.05    0.14
;
