# Supplementary material for: 2,5-Dimethyl-3-(4-methyl­phenyl­sulfon­yl)-1-benzo­furan
Source: Acta Crystallogr Sect E Struct Rep Online. 2013 Apr 30;69(Pt 5):o817. doi: 10.1107/S1600536813011392 (PMC3648333; doi:10.1107/S1600536813011392)
Supplement: Supplementary file 2 [file e-69-0o817-Isup2.hkl]

# 
# h,k,l, Fc-squared, Fo-squared, sigma(Fo-squared) and status flag 
# 
data_I
_shelx_title ' 1177 IN P-1' 
_shelx_refln_list_code          4 
_shelx_F_calc_maximum      131.32 
_exptl_crystal_F_000       316.00 
_reflns_d_resolution_high  0.7485 
 
loop_ 
 _symmetry_equiv_pos_as_xyz 
 'x, y, z' 
 '-x, -y, -z' 
 
_cell_length_a     7.3481 
_cell_length_b    10.2285 
_cell_length_c    11.0625 
_cell_angle_alpha 114.134 
_cell_angle_beta   91.056 
_cell_angle_gamma 106.624 
 
_shelx_F_squared_multiplier     1.000 
 
loop_ 
 _refln_index_h 
 _refln_index_k 
 _refln_index_l 
 _refln_F_squared_calc 
 _refln_F_squared_meas 
 _refln_F_squared_sigma 
 _refln_observed_status 
   1   0   0     1299.45     1335.52     14.50 o 
   2   0   0     1500.73     1624.83     16.77 o 
   3   0   0        3.12        7.27      1.12 o 
   4   0   0       15.36       15.56      1.10 o 
   5   0   0       82.10       80.00      1.69 o 
   6   0   0      161.62      169.60      5.56 o 
   7   0   0      140.77      129.93      7.59 o 
   8   0   0        9.91       10.32      2.19 o 
   9   0   0       62.41       66.48      5.32 o 
  -9   1   0       64.21       67.58      5.32 o 
  -8   1   0      108.08       96.05      5.79 o 
  -7   1   0       20.98       22.01      1.72 o 
  -6   1   0        7.69       10.32      0.89 o 
  -5   1   0      208.73      204.63      3.07 o 
  -4   1   0      282.69      313.71      3.78 o 
  -3   1   0        0.97        1.04      0.22 o 
  -2   1   0     8164.14     7348.73     63.30 o 
  -1   1   0      389.86      387.98      3.44 o 
   0   1   0      169.63      177.90      2.20 o 
   1   1   0      859.57      887.14     11.43 o 
   2   1   0      294.29      271.10      3.85 o 
   3   1   0      340.90      348.32      5.01 o 
   4   1   0      299.16      308.32      4.49 o 
   5   1   0       37.88       32.03      1.15 o 
   6   1   0        8.64        6.96      1.27 o 
   7   1   0       17.07       15.96      2.35 o 
   8   1   0       35.04       38.48      3.75 o 
  -9   2   0        3.59        5.63      2.19 o 
  -8   2   0        0.17        2.15      1.16 o 
  -7   2   0       81.54       78.38      3.02 o 
  -6   2   0       33.53       33.13      1.99 o 
  -5   2   0        5.70        2.55      0.30 o 
  -4   2   0      515.96      549.10      5.45 o 
  -3   2   0      619.23      720.54      6.76 o 
  -2   2   0     4647.49     4667.12     56.54 o 
  -1   2   0       55.82       62.30      0.89 o 
   0   2   0     3688.45     3725.73     74.57 o 
   1   2   0     6272.84     5962.88    146.14 o 
   2   2   0        0.42        0.16      0.16 o 
   3   2   0      124.76      139.98      2.27 o 
   4   2   0       61.08       76.18      2.28 o 
   5   2   0        0.24        0.05      0.39 o 
   6   2   0       26.86       25.03      1.67 o 
   7   2   0       24.90       27.53      2.82 o 
   8   2   0        8.87       10.48      2.35 o 
  -9   3   0        1.44        2.66      1.72 o 
  -8   3   0       29.11       28.22      2.47 o 
  -7   3   0       10.64       11.57      1.35 o 
  -6   3   0       18.02       31.38      1.49 o 
  -5   3   0       23.95       30.32      0.86 o 
  -4   3   0      254.95      268.60      2.97 o 
  -3   3   0     1843.48     2020.64     18.25 o 
  -2   3   0      251.44      258.77      2.52 o 
  -1   3   0      420.64      419.17      5.01 o 
   0   3   0      119.47      147.30      2.28 o 
   1   3   0     1887.78     1975.78     22.90 o 
   2   3   0      534.22      555.29      6.89 o 
   3   3   0        8.95       14.93      0.60 o 
   4   3   0        9.54       10.22      0.88 o 
   5   3   0        3.23        2.80      0.76 o 
   6   3   0       82.07       79.87      3.36 o 
   7   3   0       82.55       77.43      4.85 o 
   8   3   0        0.18       -0.16      1.41 o 
  -9   4   0       40.89       43.64      4.69 o 
  -8   4   0       23.26       28.93      1.86 o 
  -7   4   0        0.08        0.62      0.45 o 
  -6   4   0       67.11       70.95      2.19 o 
  -5   4   0       58.26       57.31      1.39 o 
  -4   4   0       85.07       81.79      1.73 o 
  -3   4   0     1184.20     1185.73     11.00 o 
  -2   4   0     1164.29     1150.82     10.18 o 
  -1   4   0      470.45      429.99      5.37 o 
   0   4   0      225.74      236.67      3.19 o 
   1   4   0        6.11        5.15      0.47 o 
   2   4   0      171.06      161.17      2.59 o 
   3   4   0       40.00       47.57      1.53 o 
   4   4   0        0.34        1.37      0.66 o 
   5   4   0      145.56      138.25      4.16 o 
   6   4   0       10.62       12.73      1.58 o 
   7   4   0       22.27       31.76      3.29 o 
  -9   5   0       39.01       44.11      3.60 o 
  -8   5   0       29.12       28.81      1.60 o 
  -7   5   0        4.25        8.40      0.90 o 
  -6   5   0      114.94      106.62      2.20 o 
  -5   5   0       22.55       24.56      0.98 o 
  -4   5   0       30.92       26.84      0.79 o 
  -3   5   0      216.04      206.62      2.27 o 
  -2   5   0     1669.68     1789.99     17.30 o 
  -1   5   0      855.07      864.42     10.39 o 
   0   5   0     1004.10     1013.37     12.05 o 
   1   5   0       17.52       20.77      0.76 o 
   2   5   0       21.17       19.17      0.86 o 
   3   5   0      944.59      927.02     26.07 o 
   4   5   0        0.02        0.85      0.67 o 
   5   5   0        1.25        0.47      1.10 o 
   6   5   0       32.24       45.72      2.78 o 
   7   5   0       59.21       67.89      4.85 o 
  -9   6   0       42.86       45.05      3.91 o 
  -8   6   0       34.48       35.30      2.57 o 
  -7   6   0        0.36        1.57      0.58 o 
  -6   6   0        0.83        9.85      0.97 o 
  -5   6   0       76.56       71.12      1.55 o 
  -4   6   0        9.56        7.30      0.43 o 
  -3   6   0       29.76       31.46      0.78 o 
  -2   6   0     1592.11     1604.09     16.54 o 
  -1   6   0       15.75       16.36      1.26 o 
   0   6   0        0.03       11.35      3.36 o 
   1   6   0      637.82      626.09     10.60 o 
   2   6   0      160.37      165.67      4.36 o 
   3   6   0        2.12       15.96      1.88 o 
   4   6   0        2.93        2.05      0.98 o 
   5   6   0        0.29        0.34      0.90 o 
   6   6   0        1.59        0.96      1.13 o 
  -9   7   0        0.41        0.07      0.98 o 
  -8   7   0        0.33       -0.02      0.75 o 
  -7   7   0        5.59       12.76      2.63 o 
  -6   7   0        6.17        7.08      0.91 o 
  -5   7   0        4.25        8.61      0.70 o 
  -4   7   0        3.23        3.94      0.74 o 
  -3   7   0        6.15        8.31      0.69 o 
  -2   7   0        3.02        3.02      0.53 o 
  -1   7   0      493.29      498.19      8.61 o 
   0   7   0      125.03      138.40      3.81 o 
   1   7   0      111.70       96.89      3.37 o 
   2   7   0        8.97        8.14      1.07 o 
   3   7   0       55.99       51.87      2.66 o 
   4   7   0        4.09        2.64      1.24 o 
   5   7   0       16.35       15.72      4.07 o 
  -9   8   0        0.08       -0.21      1.01 o 
  -8   8   0        0.08        2.16      0.94 o 
  -7   8   0       88.50       95.48      3.42 o 
  -6   8   0       11.94       10.52      1.02 o 
  -5   8   0        7.05        3.57      0.63 o 
  -4   8   0      124.45      125.36      2.40 o 
  -3   8   0        4.87        6.04      1.06 o 
  -2   8   0        1.23        1.10      0.57 o 
  -1   8   0      160.84      155.57      4.30 o 
   0   8   0      186.80      181.44      6.34 o 
   1   8   0       94.40       94.13      3.37 o 
   2   8   0        3.29        2.53      0.94 o 
   3   8   0        0.46        0.63      0.90 o 
   4   8   0        0.04        2.09      1.20 o 
   5   8   0      185.70      197.89      9.07 o 
  -8   9   0        1.97        3.75      1.13 o 
  -7   9   0        0.87        0.78      0.94 o 
  -6   9   0       62.58       63.17      2.60 o 
  -5   9   0       38.52       37.74      1.38 o 
  -4   9   0       35.53       36.32      1.52 o 
  -3   9   0      634.91      631.08     11.48 o 
  -2   9   0       76.98       76.02      2.52 o 
  -1   9   0       80.43       79.85      2.99 o 
   0   9   0       36.12       38.13      2.12 o 
   1   9   0       52.84       51.17      4.30 o 
   2   9   0        7.11        7.64      1.42 o 
   3   9   0       53.85       65.99      3.49 o 
   4   9   0       35.14       40.52      3.91 o 
  -8  10   0       46.45       56.17      5.94 o 
  -7  10   0       34.22       34.56      2.15 o 
  -6  10   0       60.13       62.49      2.65 o 
  -5  10   0       89.50       96.41      2.90 o 
  -4  10   0        0.18        1.13      0.87 o 
  -3  10   0        0.94       -0.21      0.84 o 
  -2  10   0       40.37       40.80      2.10 o 
  -1  10   0      142.53      145.21      4.53 o 
   0  10   0       56.48       57.54      3.16 o 
   1  10   0      117.98      115.77      6.96 o 
   2  10   0        2.83        3.77      2.42 o 
  -7  11   0        8.56        9.26      1.56 o 
  -6  11   0        0.00        0.16      1.41 o 
  -5  11   0       12.90       15.96      5.08 o 
  -4  11   0        5.94        7.41      1.39 o 
  -3  11   0       87.14       95.02      3.71 o 
  -2  11   0       63.55       64.58      4.12 o 
  -1  11   0       18.27       15.60      1.77 o 
   0  11   0        4.82        6.82      1.50 o 
   1  11   0       11.07       13.45      2.66 o 
  -5  12   0        6.04        3.44      2.19 o 
  -4  12   0        2.13        2.41      1.29 o 
  -3  12   0        0.08        1.80      1.22 o 
  -2  12   0        4.95        3.13      2.03 o 
  -1  12   0        4.77        2.82      2.03 o 
   1 -12   1       50.78       36.14      3.60 o 
   2 -12   1       48.52       51.26      2.86 o 
   3 -12   1       28.06       30.82      2.32 o 
   4 -12   1       15.86       18.42      1.92 o 
   5 -12   1        0.49        0.84      1.24 o 
   6 -12   1       15.46       17.68      2.66 o 
  -2 -11   1       67.43       64.29      4.69 o 
  -1 -11   1       35.45       37.54      4.54 o 
   0 -11   1        0.44        1.24      1.29 o 
   1 -11   1        0.67        0.58      0.86 o 
   2 -11   1       12.73       11.39      2.13 o 
   3 -11   1       40.62       38.23      3.60 o 
   4 -11   1       85.68       95.74      3.63 o 
   5 -11   1      268.67      269.03      7.03 o 
   6 -11   1        4.27        9.54      1.88 o 
   7 -11   1        4.15        4.99      1.27 o 
  -3 -10   1       38.16       38.80      3.60 o 
  -2 -10   1        0.37        0.33      1.01 o 
  -1 -10   1        6.75        8.14      1.39 o 
   0 -10   1       37.49       34.22      3.40 o 
   1 -10   1       57.57       56.13      2.29 o 
   2 -10   1       29.22       32.03      2.74 o 
   3 -10   1       96.03       95.50      7.02 o 
   4 -10   1       17.67       16.59      2.03 o 
   5 -10   1        1.15        2.39      0.88 o 
   6 -10   1       47.61       49.91      2.38 o 
   7 -10   1        0.13       -0.28      0.94 o 
   8 -10   1        6.03        7.77      2.50 o 
  -4  -9   1        2.73        2.77      2.58 o 
  -3  -9   1       25.74       26.17      2.27 o 
  -2  -9   1        0.02        0.09      1.33 o 
  -1  -9   1        8.87        8.14      1.13 o 
   0  -9   1       75.20       75.27      2.78 o 
   1  -9   1        2.10        1.79      0.72 o 
   2  -9   1      303.93      302.73      6.25 o 
   3  -9   1      200.40      204.17      4.65 o 
   4  -9   1        0.34        0.41      0.59 o 
   5  -9   1       35.15       31.70      2.40 o 
   6  -9   1        6.71        9.14      1.16 o 
   7  -9   1        2.16        1.06      0.94 o 
   8  -9   1        4.08        3.55      1.16 o 
  -5  -8   1       67.16       76.96      3.87 o 
  -4  -8   1        7.55       10.54      1.58 o 
  -3  -8   1       28.75       31.26      5.40 o 
  -2  -8   1        9.23       10.28      1.43 o 
  -1  -8   1       12.51       12.19      2.14 o 
   0  -8   1      326.02      341.46      7.56 o 
   1  -8   1      920.22      894.16     15.16 o 
   2  -8   1       13.88        6.97      0.82 o 
   3  -8   1       20.52       17.86      0.99 o 
   4  -8   1      507.57      496.32      6.92 o 
   5  -8   1       17.86       20.11      1.06 o 
   6  -8   1        1.99        3.63      0.81 o 
   7  -8   1       16.42       18.20      1.49 o 
   8  -8   1        2.41        2.73      1.56 o 
   9  -8   1       25.43       30.06      2.14 o 
  -6  -7   1       55.37       62.73      4.38 o 
  -5  -7   1       56.81       67.25      5.16 o 
  -4  -7   1      165.66      167.76      5.49 o 
  -3  -7   1       13.51       11.86      1.21 o 
  -2  -7   1        0.30        0.09      0.86 o 
  -1  -7   1      165.76      153.50      5.74 o 
   0  -7   1       20.45       19.79      1.25 o 
   1  -7   1      352.05      338.37      5.59 o 
   2  -7   1      410.46      404.83      5.11 o 
   3  -7   1      503.06      505.50      6.02 o 
   4  -7   1      228.93      231.73      3.38 o 
   5  -7   1       51.89       53.55      1.50 o 
   6  -7   1        4.88        1.03      0.55 o 
   7  -7   1       19.90       20.94      1.54 o 
   8  -7   1       25.03       24.75      1.80 o 
   9  -7   1        9.42       10.18      1.39 o 
  -6  -6   1      121.74      132.20      4.99 o 
  -5  -6   1        5.25        4.99      1.20 o 
  -4  -6   1       19.78       20.46      1.52 o 
  -3  -6   1       15.59       14.32      1.57 o 
  -2  -6   1        6.42        1.91      0.50 o 
  -1  -6   1       89.30       93.73      1.85 o 
   0  -6   1        1.79        0.59      0.29 o 
   1  -6   1      668.10      688.68      8.45 o 
   2  -6   1      247.93      251.87      5.58 o 
   3  -6   1      127.65      126.52      1.55 o 
   4  -6   1      119.73      118.13      1.83 o 
   5  -6   1      167.45      163.94      2.46 o 
   6  -6   1       18.88       14.97      0.77 o 
   7  -6   1        9.83       10.40      1.02 o 
   8  -6   1       38.20       36.09      2.27 o 
   9  -6   1        0.03       -0.39      0.86 o 
  -7  -5   1        2.05        2.66      1.41 o 
  -6  -5   1       13.76       16.90      1.80 o 
  -5  -5   1       37.54       38.27      2.22 o 
  -4  -5   1      138.55      137.26      6.40 o 
  -3  -5   1        0.01       -0.10      0.54 o 
  -2  -5   1      561.49      605.49      8.07 o 
  -1  -5   1      125.08      114.52      2.52 o 
   0  -5   1        4.17        5.81      0.41 o 
   1  -5   1        5.00        3.93      0.32 o 
   2  -5   1       10.51       13.43      0.56 o 
   3  -5   1       74.89       85.11      1.26 o 
   4  -5   1       32.50       32.55      0.75 o 
   5  -5   1      174.84      193.63      2.98 o 
   6  -5   1      102.29      114.70      2.27 o 
   7  -5   1       15.90       13.65      0.90 o 
   8  -5   1       53.30       49.47      1.86 o 
   9  -5   1        3.39        1.10      1.72 o 
  -7  -4   1       40.18       40.99      3.44 o 
  -6  -4   1        6.74        5.11      2.27 o 
  -5  -4   1       30.72       28.57      2.28 o 
  -4  -4   1       86.95       90.39      2.11 o 
  -3  -4   1        0.57        1.48      0.34 o 
  -2  -4   1      343.15      334.64      5.02 o 
  -1  -4   1      521.15      576.40      7.03 o 
   0  -4   1     2159.16     2284.42     26.15 o 
   1  -4   1      957.89      992.57     10.89 o 
   2  -4   1       11.88        9.03      0.44 o 
   3  -4   1      147.25      158.59      1.84 o 
   4  -4   1     1285.98     1361.94     13.15 o 
   5  -4   1        0.64        0.57      0.26 o 
   6  -4   1      507.45      501.16      6.92 o 
   7  -4   1       78.77       77.06      1.97 o 
   8  -4   1        0.04       -0.60      0.65 o 
   9  -4   1       39.73       46.15      4.69 o 
  -8  -3   1       15.80       16.58      2.66 o 
  -7  -3   1       19.62       18.30      2.35 o 
  -6  -3   1       79.72       82.60      3.25 o 
  -5  -3   1       27.41       22.32      1.00 o 
  -4  -3   1        6.95        8.14      0.94 o 
  -3  -3   1       42.48       39.31      1.49 o 
  -2  -3   1     2665.87     2914.33     33.87 o 
  -1  -3   1     1538.12     1573.15     22.22 o 
   0  -3   1      713.00      704.29      8.23 o 
   1  -3   1      176.77      161.86      2.01 o 
   2  -3   1      767.60      880.89      8.03 o 
   3  -3   1     1245.15     1302.34     11.92 o 
   4  -3   1     4185.48     4427.85     39.92 o 
   5  -3   1        4.72        7.47      1.12 o 
   6  -3   1      140.44      144.81      3.18 o 
   7  -3   1       68.73       70.44      3.45 o 
   8  -3   1        4.27        3.75      1.33 o 
   9  -3   1       25.48       25.65      3.60 o 
  -8  -2   1      115.54      116.54      6.41 o 
  -7  -2   1      104.97       98.55      5.32 o 
  -6  -2   1       84.26       79.49      2.19 o 
  -5  -2   1       95.50      101.29      3.42 o 
  -4  -2   1      155.77      161.52      2.54 o 
  -3  -2   1       41.64       49.70      1.30 o 
  -2  -2   1       13.13       17.47      0.86 o 
  -1  -2   1     4608.57     4363.76     70.36 o 
   0  -2   1      971.90     1006.59     11.04 o 
   1  -2   1     3216.83     3067.67     37.66 o 
   2  -2   1    17244.42    15050.05    139.98 o 
   3  -2   1      416.91      401.08      4.36 o 
   4  -2   1       99.25      112.06      1.60 o 
   5  -2   1       87.90       96.29      2.53 o 
   6  -2   1       16.20       18.64      0.96 o 
   7  -2   1       28.76       28.29      1.86 o 
   8  -2   1      108.41       97.93      5.94 o 
   9  -2   1       16.23       15.80      2.97 o 
  -9  -1   1        0.74        2.97      1.88 o 
  -8  -1   1      124.84      126.08      6.57 o 
  -7  -1   1       58.56       61.08      2.69 o 
  -6  -1   1      129.45      125.19      2.88 o 
  -5  -1   1       78.14       79.46      1.82 o 
  -4  -1   1      219.37      258.27      4.63 o 
  -3  -1   1      225.41      229.96      3.01 o 
  -2  -1   1       92.57      107.90      1.99 o 
  -1  -1   1     3304.63     3148.02     51.04 o 
   0  -1   1     3035.74     2669.02     26.47 o 
   1  -1   1      136.52      140.86      1.78 o 
   2  -1   1     1345.62     1424.51     15.39 o 
   3  -1   1      292.42      297.04      2.96 o 
   4  -1   1      997.04     1031.48     12.16 o 
   5  -1   1        1.52        2.86      0.46 o 
   6  -1   1        5.06        4.23      0.96 o 
   7  -1   1        2.89        2.73      0.92 o 
   8  -1   1        8.15        5.32      1.88 o 
   9  -1   1        0.04       -0.31      1.56 o 
  -9   0   1        0.82        1.10      1.72 o 
  -8   0   1       16.63       13.92      2.50 o 
  -7   0   1        7.93        7.79      2.21 o 
  -6   0   1       49.65       47.42      2.69 o 
  -5   0   1       61.10       70.22      1.77 o 
  -4   0   1        0.95        0.85      0.27 o 
  -3   0   1      921.18      905.84      8.98 o 
  -2   0   1        2.23        2.60      0.21 o 
  -1   0   1      139.00      132.61      1.48 o 
   0   0   1     1938.25     1841.39     32.63 o 
   1   0   1     1241.13     1226.02     13.90 o 
   2   0   1     1259.51     1337.25     14.15 o 
   3   0   1      330.61      340.86      4.76 o 
   4   0   1      252.61      250.00      5.40 o 
   5   0   1        0.24       -0.06      0.33 o 
   6   0   1      319.37      326.20      9.17 o 
   7   0   1       23.90       20.49      2.50 o 
   8   0   1        4.10        7.51      2.19 o 
   9   0   1        6.32        2.50      2.03 o 
  -9   1   1       48.15       50.68      4.69 o 
  -8   1   1       71.73       78.69      5.16 o 
  -7   1   1       37.19       37.29      2.16 o 
  -6   1   1        8.35        7.08      0.93 o 
  -5   1   1      152.10      159.26      3.00 o 
  -4   1   1      451.20      455.88      5.39 o 
  -3   1   1      149.62      150.41      1.51 o 
  -2   1   1      892.67      920.71      7.47 o 
  -1   1   1      506.21      518.95      4.63 o 
   0   1   1        1.11        0.54      0.08 o 
   1   1   1     7342.78     6485.60     82.79 o 
   2   1   1      257.51      298.93      4.11 o 
   3   1   1      126.26      117.16      2.01 o 
   4   1   1        2.36        1.27      0.33 o 
   5   1   1       37.93       44.25      1.67 o 
   6   1   1      198.15      201.62      4.74 o 
   7   1   1       20.75       21.12      2.66 o 
   8   1   1       90.36       89.79      5.79 o 
  -9   2   1       20.73       23.31      3.44 o 
  -8   2   1        9.98        8.54      2.50 o 
  -7   2   1       15.96       12.46      1.71 o 
  -6   2   1      246.25      249.47      4.45 o 
  -5   2   1       28.85       25.12      0.59 o 
  -4   2   1      368.60      375.69      3.65 o 
  -3   2   1      317.92      312.06      2.90 o 
  -2   2   1     1677.19     1668.28     12.51 o 
  -1   2   1     1251.41     1208.62     10.48 o 
   0   2   1       28.17       33.15      0.55 o 
   1   2   1     3168.32     3101.36     42.05 o 
   2   2   1      487.65      499.08      6.14 o 
   3   2   1       26.21       22.35      0.75 o 
   4   2   1       65.91       61.57      1.82 o 
   5   2   1       17.54       15.46      1.36 o 
   6   2   1       64.43       61.65      2.54 o 
   7   2   1      247.63      262.65     10.79 o 
   8   2   1       38.36       41.45      4.07 o 
  -9   3   1       19.97       14.86      3.13 o 
  -8   3   1       40.40       42.77      3.04 o 
  -7   3   1       28.18       29.77      1.99 o 
  -6   3   1       18.91       17.43      0.75 o 
  -5   3   1      206.74      207.39      2.84 o 
  -4   3   1      235.70      241.19      2.68 o 
  -3   3   1      247.99      256.92      2.43 o 
  -2   3   1        2.64        0.43      0.13 o 
  -1   3   1      547.64      533.88      5.67 o 
   0   3   1      451.12      444.01      5.17 o 
   1   3   1     1701.23     1728.36     21.62 o 
   2   3   1     2164.71     2260.18     30.61 o 
   3   3   1      478.80      505.83      9.71 o 
   4   3   1       33.80       32.45      3.30 o 
   5   3   1      182.61      177.70      8.85 o 
   6   3   1       74.44       79.55      4.77 o 
   7   3   1        3.73        2.50      1.56 o 
   8   3   1        9.29       12.98      2.66 o 
  -9   4   1        1.08        4.69      2.35 o 
  -8   4   1        3.32        2.56      0.96 o 
  -7   4   1       19.72       18.99      0.94 o 
  -6   4   1       10.53        9.00      1.14 o 
  -5   4   1       47.65       42.67      1.01 o 
  -4   4   1       43.13       50.40      1.13 o 
  -3   4   1      553.94      555.52      5.24 o 
  -2   4   1       34.59       47.82      0.85 o 
  -1   4   1        0.41        0.31      0.17 o 
   0   4   1      506.86      521.58      6.12 o 
   1   4   1       18.64       29.38      1.00 o 
   2   4   1      369.05      362.01      5.66 o 
   3   4   1       37.96       40.19      1.86 o 
   4   4   1       15.18       19.18      2.93 o 
   5   4   1      152.38      150.58      5.17 o 
   6   4   1        6.04        2.86      1.16 o 
   7   4   1       31.96       29.10      3.29 o 
  -9   5   1        0.22        0.26      1.24 o 
  -8   5   1        2.02        2.64      0.93 o 
  -7   5   1       18.91       20.94      1.22 o 
  -6   5   1       15.48       17.78      1.66 o 
  -5   5   1       10.95        8.22      0.86 o 
  -4   5   1       17.60       19.06      0.75 o 
  -3   5   1      245.55      258.32      2.88 o 
  -2   5   1       34.95       28.36      1.11 o 
  -1   5   1        3.36        2.17      0.45 o 
   0   5   1       98.84       97.25      1.75 o 
   1   5   1      158.38      146.91      2.86 o 
   2   5   1      355.50      377.13      8.58 o 
   3   5   1      451.88      409.83      9.04 o 
   4   5   1      280.50      264.99      6.75 o 
   5   5   1       22.88       21.66      2.03 o 
   6   5   1        4.18        1.78      1.80 o 
  -9   6   1       12.62        7.35      2.19 o 
  -8   6   1       69.69       75.54      2.82 o 
  -7   6   1       29.71       29.88      1.41 o 
  -6   6   1       25.87       31.80      1.77 o 
  -5   6   1      292.83      303.85      4.31 o 
  -4   6   1        0.20       -0.25      0.25 o 
  -3   6   1        0.04        0.43      0.27 o 
  -2   6   1      157.18      162.44      2.19 o 
  -1   6   1      386.16      411.46      5.53 o 
   0   6   1       42.64       31.22      1.62 o 
   1   6   1      450.85      419.91     10.86 o 
   2   6   1        3.43        2.21      0.76 o 
   3   6   1      136.34      124.12      3.92 o 
   4   6   1      202.14      188.32      6.19 o 
   5   6   1       14.16       18.69      2.11 o 
   6   6   1       34.90       42.18      3.07 o 
  -9   7   1        9.31        7.19      1.24 o 
  -8   7   1       68.44       74.87      2.96 o 
  -7   7   1       82.98       86.66      2.77 o 
  -6   7   1        3.37        5.17      0.84 o 
  -5   7   1        3.76        4.21      0.54 o 
  -4   7   1      154.85      154.70      2.75 o 
  -3   7   1      315.70      320.04      4.74 o 
  -2   7   1      110.32      112.64      2.50 o 
  -1   7   1      914.02      874.35     17.03 o 
   0   7   1       21.44       26.06      1.62 o 
   1   7   1       68.22       65.20      2.72 o 
   2   7   1       12.69       17.84      1.54 o 
   3   7   1       49.40       53.49      7.27 o 
   4   7   1      201.94      197.25      8.53 o 
   5   7   1       73.79       67.26      5.48 o 
  -8   8   1        1.92        4.33      1.09 o 
  -7   8   1        6.93        8.53      1.22 o 
  -6   8   1       85.55       89.63      2.85 o 
  -5   8   1       91.97       97.89      2.16 o 
  -4   8   1       93.27       91.66      2.01 o 
  -3   8   1       36.22       37.53      1.66 o 
  -2   8   1        2.63        1.34      0.70 o 
  -1   8   1        0.05       -0.03      0.71 o 
   0   8   1      145.13      154.25      4.50 o 
   1   8   1       98.08      106.72      4.27 o 
   2   8   1       28.49       24.76      6.88 o 
   3   8   1       10.29       11.06      1.76 o 
   4   8   1       29.05       28.98      2.74 o 
  -8   9   1       16.56       14.12      4.07 o 
  -7   9   1       63.03       69.20      2.93 o 
  -6   9   1        0.01        0.08      0.86 o 
  -5   9   1        3.58        3.61      1.27 o 
  -4   9   1        0.60       -0.21      0.47 o 
  -3   9   1       11.88       12.26      1.23 o 
  -2   9   1       36.69       34.86      3.05 o 
  -1   9   1       38.79       43.03      2.34 o 
   0   9   1       58.24       62.41      3.19 o 
   1   9   1        6.08        3.92      1.24 o 
   2   9   1        0.80       -0.82      0.82 o 
   3   9   1        2.45        0.78      1.72 o 
  -7  10   1        4.27        2.82      1.72 o 
  -6  10   1       16.65       16.82      2.27 o 
  -5  10   1       11.68       10.35      1.58 o 
  -4  10   1        1.55        2.42      1.04 o 
  -3  10   1        0.81        0.37      0.84 o 
  -2  10   1       19.45       19.28      2.11 o 
  -1  10   1        0.51       -0.39      1.00 o 
   0  10   1        2.11        1.58      1.49 o 
   1  10   1       32.74       31.54      3.36 o 
   2  10   1       10.71       10.01      2.50 o 
  -6  11   1        0.35        1.41      1.56 o 
  -5  11   1       22.06       20.02      2.66 o 
  -4  11   1       18.90       16.99      1.83 o 
  -3  11   1        0.54       -0.98      0.98 o 
  -2  11   1       63.84       76.02      4.54 o 
  -1  11   1       38.13       35.92      4.46 o 
   0  11   1        8.12        7.82      2.35 o 
  -4  12   1       21.25       28.16      4.85 o 
  -3  12   1       17.23       12.36      2.97 o 
   2 -13   2        9.61       10.64      2.50 o 
   3 -13   2        0.44        1.10      1.56 o 
   4 -13   2        5.39        5.79      2.35 o 
   0 -12   2       50.96       49.90      3.91 o 
   1 -12   2       42.95       39.27      3.03 o 
   2 -12   2       16.94       17.00      1.79 o 
   3 -12   2       16.59       17.01      1.81 o 
   4 -12   2       10.03        7.44      1.44 o 
   5 -12   2       30.32       28.99      2.89 o 
  -2 -11   2        3.82        8.76      1.88 o 
  -1 -11   2       45.68       49.92      4.54 o 
   0 -11   2        6.79        5.10      1.13 o 
   1 -11   2      119.30      125.48      4.14 o 
   2 -11   2       32.94       34.90      2.18 o 
   3 -11   2        3.90        4.97      1.13 o 
   4 -11   2       77.16       79.74      3.64 o 
   5 -11   2       87.99       94.24      9.54 o 
   6 -11   2        3.24        5.32      1.72 o 
   7 -11   2        0.35       -0.47      1.00 o 
  -3 -10   2       19.34       22.87      2.08 o 
  -2 -10   2        1.29        0.36      0.92 o 
  -1 -10   2       68.70       69.50      3.01 o 
   0 -10   2       46.38       50.06      2.26 o 
   1 -10   2       36.47       32.04      1.88 o 
   2 -10   2       77.12       74.54      2.86 o 
   3 -10   2      388.10      379.89     12.26 o 
   4 -10   2        0.15        0.44      0.74 o 
   5 -10   2        6.83        6.84      2.00 o 
   6 -10   2      112.23      105.99      2.81 o 
   7 -10   2       18.10       18.02      1.96 o 
   8 -10   2       24.63       29.50      2.20 o 
  -4  -9   2       45.76       41.81      7.35 o 
  -3  -9   2       24.42       25.88      2.02 o 
  -2  -9   2       32.81       33.67      2.09 o 
  -1  -9   2        2.31        1.61      0.71 o 
   0  -9   2        1.52        1.64      0.63 o 
   1  -9   2      148.50      140.14      3.54 o 
   2  -9   2       67.25       63.76      2.59 o 
   3  -9   2       39.92       40.73      1.91 o 
   4  -9   2       96.95      104.70      2.73 o 
   5  -9   2       84.13       91.51      2.38 o 
   6  -9   2       53.35       49.54      1.84 o 
   7  -9   2        6.89        5.05      1.16 o 
   8  -9   2        0.08        2.21      1.09 o 
  -5  -8   2       12.66       15.17      1.88 o 
  -4  -8   2       28.90       28.50      4.61 o 
  -3  -8   2        0.86        0.63      0.80 o 
  -2  -8   2      119.03      130.31      3.71 o 
  -1  -8   2        5.36        3.98      0.75 o 
   0  -8   2       73.14       62.83      2.02 o 
   1  -8   2       64.80       64.22      1.82 o 
   2  -8   2        2.11        1.14      0.55 o 
   3  -8   2       37.16       40.17      1.55 o 
   4  -8   2      151.93      158.96      2.99 o 
   5  -8   2        0.01        0.55      0.52 o 
   6  -8   2        4.05        3.56      1.37 o 
   7  -8   2        0.95        0.16      0.75 o 
   8  -8   2       10.27        6.89      1.31 o 
   9  -8   2        1.17       -0.13      1.80 o 
  -6  -7   2        0.25        0.47      1.25 o 
  -5  -7   2        6.87        8.21      1.42 o 
  -4  -7   2      114.29      117.58      6.02 o 
  -3  -7   2        0.29        0.91      0.63 o 
  -2  -7   2        0.24        2.60      0.55 o 
  -1  -7   2       26.43       32.21      1.67 o 
   0  -7   2      213.35      210.25      5.32 o 
   1  -7   2       81.57       82.34      1.67 o 
   2  -7   2        0.02       -0.07      0.30 o 
   3  -7   2       65.02       54.50      1.28 o 
   4  -7   2       35.95       29.80      0.92 o 
   5  -7   2       61.06       50.87      1.47 o 
   6  -7   2        0.11       -0.51      0.51 o 
   7  -7   2       19.16       15.99      1.64 o 
   8  -7   2       29.42       24.74      1.91 o 
   9  -7   2       33.09       30.61      2.10 o 
  -7  -6   2       13.46       13.30      2.19 o 
  -6  -6   2       52.38       58.97      3.91 o 
  -5  -6   2      139.54      148.26      6.88 o 
  -4  -6   2        0.55        0.84      0.61 o 
  -3  -6   2        7.48        8.40      0.84 o 
  -2  -6   2      207.72      210.70      4.07 o 
  -1  -6   2      246.93      249.29      3.67 o 
   0  -6   2       20.53       11.19      0.67 o 
   1  -6   2      483.47      486.06      5.73 o 
   2  -6   2     1971.86     2018.65     21.89 o 
   3  -6   2       89.75       90.31      1.49 o 
   4  -6   2       38.22       36.99      0.89 o 
   5  -6   2        0.45        1.41      0.32 o 
   6  -6   2      135.83      138.59      3.79 o 
   7  -6   2       32.45       38.62      2.03 o 
   8  -6   2      423.13      378.91      9.21 o 
   9  -6   2       36.83       37.42      2.14 o 
  -7  -5   2       44.27       45.68      3.60 o 
  -6  -5   2        0.10       -0.47      0.94 o 
  -5  -5   2       40.43       43.35      2.22 o 
  -4  -5   2       91.69       87.31      3.75 o 
  -3  -5   2      268.53      266.11      4.29 o 
  -2  -5   2       10.97        9.69      0.70 o 
  -1  -5   2      731.36      737.88      8.90 o 
   0  -5   2      866.76      916.01     10.19 o 
   1  -5   2      109.18      101.34      1.58 o 
   2  -5   2      664.19      682.46      6.68 o 
   3  -5   2      199.19      181.63      2.04 o 
   4  -5   2       27.61       34.92      0.90 o 
   5  -5   2      189.96      197.92      2.71 o 
   6  -5   2     1218.32     1235.54     15.69 o 
   7  -5   2       11.21        7.58      0.88 o 
   8  -5   2       50.59       39.50      2.86 o 
   9  -5   2       27.68       29.25      3.29 o 
  -8  -4   2        0.60        2.97      1.56 o 
  -7  -4   2        1.47        0.00      1.25 o 
  -6  -4   2        9.24        7.35      1.56 o 
  -5  -4   2      117.38      116.74      2.84 o 
  -4  -4   2      200.47      199.04      3.43 o 
  -3  -4   2      170.79      187.06      2.97 o 
  -2  -4   2      253.89      282.70      9.42 o 
  -1  -4   2      166.35      194.28      3.44 o 
   0  -4   2       73.16      100.00      1.54 o 
   1  -4   2     1342.67     1310.51     14.14 o 
   2  -4   2      226.76      240.03      2.68 o 
   3  -4   2     1062.81     1097.59     10.08 o 
   4  -4   2     1433.42     1506.04     14.00 o 
   5  -4   2        7.91        7.59      0.60 o 
   6  -4   2      245.99      238.14      3.80 o 
   7  -4   2        8.89        7.99      0.74 o 
   8  -4   2       17.86       23.24      1.54 o 
   9  -4   2       29.98       35.82      4.07 o 
  -8  -3   2        6.94        9.23      2.19 o 
  -7  -3   2        0.09       -0.47      0.94 o 
  -6  -3   2        2.49        2.31      0.90 o 
  -5  -3   2        2.81        2.81      0.55 o 
  -4  -3   2      144.49      152.39      2.11 o 
  -3  -3   2      363.76      372.19      4.81 o 
  -2  -3   2       97.43      101.64      2.36 o 
  -1  -3   2      192.32      161.01      2.76 o 
   0  -3   2       94.64       98.39      1.19 o 
   1  -3   2      300.85      281.62      3.44 o 
   2  -3   2     1215.70     1270.72     12.71 o 
   3  -3   2      429.97      471.62      5.38 o 
   4  -3   2     1026.52     1105.83     10.82 o 
   5  -3   2       12.86       15.00      0.68 o 
   6  -3   2       37.50       38.53      1.24 o 
   7  -3   2        1.16       -0.01      0.44 o 
   8  -3   2       10.02       13.31      1.93 o 
   9  -3   2        0.15       -0.78      1.56 o 
  -8  -2   2        7.01        8.29      2.03 o 
  -7  -2   2       25.43       26.75      2.66 o 
  -6  -2   2       48.90       48.35      1.92 o 
  -5  -2   2      187.96      204.98      3.83 o 
  -4  -2   2       97.14       84.39      1.85 o 
  -3  -2   2       49.35       59.70      1.08 o 
  -2  -2   2       29.83       39.67      0.81 o 
  -1  -2   2     3548.18     3430.89     37.87 o 
   0  -2   2      426.02      425.44      4.42 o 
   1  -2   2      126.50      123.76      1.70 o 
   2  -2   2      225.85      228.32      2.58 o 
   3  -2   2       85.89       95.22      1.37 o 
   4  -2   2        0.06        0.62      0.29 o 
   5  -2   2       99.40       99.14      1.90 o 
   6  -2   2        0.02        0.07      0.34 o 
   7  -2   2       25.83       22.88      2.58 o 
   8  -2   2      152.84      155.81      7.98 o 
   9  -2   2       15.94       12.51      2.82 o 
  -9  -1   2        1.64        1.88      1.88 o 
  -8  -1   2        7.97        6.41      1.88 o 
  -7  -1   2      300.33      321.88     14.39 o 
  -6  -1   2      267.96      257.00      5.47 o 
  -5  -1   2       77.75       71.18      2.46 o 
  -4  -1   2        4.36        2.01      0.28 o 
  -3  -1   2      250.46      238.46      2.84 o 
  -2  -1   2     1448.31     1388.67     12.35 o 
  -1  -1   2       64.90       61.03      0.65 o 
   0  -1   2     3067.48     2876.74     66.74 o 
   1  -1   2      240.32      230.32      3.02 o 
   2  -1   2      589.63      557.26      6.58 o 
   3  -1   2      146.08      124.03      1.89 o 
   4  -1   2        1.36        0.06      0.17 o 
   5  -1   2      210.63      210.14      5.71 o 
   6  -1   2       28.99       27.32      1.29 o 
   7  -1   2      131.03      126.43      3.94 o 
   8  -1   2       81.65       90.57      5.79 o 
   9  -1   2       12.10        6.88      2.50 o 
  -9   0   2       20.78       27.22      3.60 o 
  -8   0   2        4.42        1.10      1.41 o 
  -7   0   2      290.74      295.24     15.41 o 
  -6   0   2       31.07       33.06      1.81 o 
  -5   0   2      190.75      180.17      3.36 o 
  -4   0   2      393.66      370.31      4.45 o 
  -3   0   2       67.59       57.70      1.05 o 
  -2   0   2      723.64      698.48      7.25 o 
  -1   0   2      316.57      297.81      2.63 o 
   0   0   2     6282.69     5493.30     55.97 o 
   1   0   2       87.34       74.03      1.16 o 
   2   0   2       25.81       17.14      0.48 o 
   3   0   2      146.98      112.63      1.57 o 
   4   0   2       68.00       75.02      2.23 o 
   5   0   2      402.72      382.14      6.15 o 
   6   0   2       72.79       66.40      2.36 o 
   7   0   2        1.09        0.47      0.88 o 
   8   0   2       14.99       10.17      2.35 o 
  -9   1   2        2.12        2.03      1.72 o 
  -8   1   2       26.53       26.59      3.13 o 
  -7   1   2       49.89       51.99      2.49 o 
  -6   1   2      198.08      195.29      6.19 o 
  -5   1   2       86.41       80.45      2.04 o 
  -4   1   2       26.54       33.06      0.89 o 
  -3   1   2      151.67      151.26      1.69 o 
  -2   1   2      157.02      146.00      1.40 o 
  -1   1   2      148.53      137.67      1.50 o 
   0   1   2      458.25      442.92      4.27 o 
   1   1   2     1048.07     1054.84     12.01 o 
   2   1   2       15.33       22.61      0.79 o 
   3   1   2       50.42       54.73      1.99 o 
   4   1   2      143.94      137.42      3.42 o 
   5   1   2        0.88       -0.54      0.54 o 
   6   1   2        0.24        0.82      0.75 o 
   7   1   2       47.32       52.65      2.88 o 
   8   1   2       32.62       34.42      3.75 o 
  -9   2   2       12.84        8.92      2.50 o 
  -8   2   2       22.16       24.40      3.13 o 
  -7   2   2        2.17        3.84      1.39 o 
  -6   2   2      133.64      125.85      2.75 o 
  -5   2   2       18.58       17.03      0.61 o 
  -4   2   2       54.13       53.61      1.10 o 
  -3   2   2       37.80       44.66      0.73 o 
  -2   2   2       17.28       19.74      0.59 o 
  -1   2   2      717.33      729.97      7.21 o 
   0   2   2       81.39       74.70      1.14 o 
   1   2   2        5.09        2.48      0.39 o 
   2   2   2      123.54      141.94      2.47 o 
   3   2   2       12.60       14.08      0.68 o 
   4   2   2       44.86       56.17      1.96 o 
   5   2   2       82.53       82.85      3.89 o 
   6   2   2       17.01       13.94      1.65 o 
   7   2   2      259.83      261.38      8.01 o 
   8   2   2        6.55        4.07      2.03 o 
  -9   3   2       16.30       10.64      2.82 o 
  -8   3   2       34.33       40.81      8.21 o 
  -7   3   2       54.81       57.26      2.08 o 
  -6   3   2       15.70       13.85      0.84 o 
  -5   3   2      186.20      186.30      2.60 o 
  -4   3   2      152.43      155.11      2.04 o 
  -3   3   2       40.74       46.20      0.73 o 
  -2   3   2       87.49       89.70      1.19 o 
  -1   3   2     1092.62     1099.32     10.08 o 
   0   3   2        2.33        5.66      0.37 o 
   1   3   2      440.33      444.32      6.75 o 
   2   3   2     1050.78     1022.39     16.09 o 
   3   3   2       84.56       79.96      2.68 o 
   4   3   2        6.29        5.90      0.99 o 
   5   3   2      317.72      308.88      8.20 o 
   6   3   2       19.39       19.24      2.58 o 
   7   3   2        0.27       -0.65      1.16 o 
  -9   4   2       21.88       26.12      4.07 o 
  -8   4   2      100.97      100.61      4.35 o 
  -7   4   2      155.79      152.74      2.82 o 
  -6   4   2      101.33       99.15      2.52 o 
  -5   4   2       89.85       86.07      1.57 o 
  -4   4   2      412.40      412.48      4.49 o 
  -3   4   2      342.19      361.64      3.80 o 
  -2   4   2        2.60        2.10      0.38 o 
  -1   4   2      154.20      199.57      2.50 o 
   0   4   2      326.35      327.90      4.76 o 
   1   4   2      380.82      375.08      6.00 o 
   2   4   2      314.70      290.02      5.73 o 
   3   4   2     1054.30     1034.76     20.01 o 
   4   4   2        1.39        1.01      0.75 o 
   5   4   2       25.20       23.18      3.21 o 
   6   4   2       21.04       29.93      2.54 o 
   7   4   2       72.69       85.72      5.79 o 
  -9   5   2       59.64       69.67      3.67 o 
  -8   5   2       38.13       44.93      3.21 o 
  -7   5   2      111.25      112.79      2.40 o 
  -6   5   2       65.90       72.21      1.89 o 
  -5   5   2       23.61       25.65      1.11 o 
  -4   5   2      191.60      183.19      2.51 o 
  -3   5   2       26.34       36.23      1.03 o 
  -2   5   2      522.10      524.86      5.88 o 
  -1   5   2      288.70      298.51      3.52 o 
   0   5   2       86.17       80.71      1.74 o 
   1   5   2      169.21      155.29      4.20 o 
   2   5   2        1.34        1.58      0.70 o 
   3   5   2       90.72       88.82      3.22 o 
   4   5   2       14.04       20.22      2.89 o 
   5   5   2       95.65      108.16      4.52 o 
   6   5   2       28.74       27.98      2.54 o 
  -9   6   2       15.56       14.39      2.50 o 
  -8   6   2       11.34       10.04      1.20 o 
  -7   6   2        6.50        5.78      0.80 o 
  -6   6   2        0.64        2.03      0.90 o 
  -5   6   2        4.28        2.37      0.54 o 
  -4   6   2      388.83      388.13      5.21 o 
  -3   6   2      253.88      261.58      3.75 o 
  -2   6   2        7.33        8.14      0.62 o 
  -1   6   2       23.66       24.25      1.08 o 
   0   6   2       41.74       43.32      2.51 o 
   1   6   2       16.17       10.96      1.21 o 
   2   6   2       68.06       77.97      4.85 o 
   3   6   2      308.66      310.53     10.95 o 
   4   6   2       13.99       14.08      1.80 o 
   5   6   2        7.08        2.21      2.58 o 
  -9   7   2        5.51        3.28      3.05 o 
  -8   7   2        6.14        4.96      1.05 o 
  -7   7   2        3.56        2.74      0.88 o 
  -6   7   2       19.71       20.97      1.32 o 
  -5   7   2       26.38       27.03      1.41 o 
  -4   7   2        0.83        1.11      0.45 o 
  -3   7   2        1.04        1.07      0.64 o 
  -2   7   2       94.68       89.39      2.55 o 
  -1   7   2       13.11       13.76      1.28 o 
   0   7   2       20.87       17.64      1.94 o 
   1   7   2        0.03       -0.02      0.73 o 
   2   7   2        2.50        1.02      0.88 o 
   3   7   2        4.18        1.16      1.64 o 
   4   7   2        0.62       -0.59      1.16 o 
   5   7   2       77.28       58.19      4.85 o 
  -8   8   2        1.37        1.16      1.49 o 
  -7   8   2       15.63       17.69      1.54 o 
  -6   8   2       27.59       29.49      1.65 o 
  -5   8   2       38.07       41.23      1.86 o 
  -4   8   2       26.52       24.55      1.08 o 
  -3   8   2        1.77        1.41      0.56 o 
  -2   8   2       17.23       17.73      2.30 o 
  -1   8   2       30.69       25.33      1.81 o 
   0   8   2      168.76      156.43      4.79 o 
   1   8   2       16.09       18.84      2.03 o 
   2   8   2       51.23       57.29      3.27 o 
   3   8   2       28.81       27.00      2.56 o 
   4   8   2        0.15        0.00      1.72 o 
  -8   9   2       16.28       15.96      1.60 o 
  -7   9   2       59.43       66.10      2.88 o 
  -6   9   2       78.61       87.65      4.22 o 
  -5   9   2       24.06       23.39      1.58 o 
  -4   9   2        2.03        1.51      0.53 o 
  -3   9   2       13.02       13.13      1.15 o 
  -2   9   2       30.69       26.90      1.92 o 
  -1   9   2       23.59       27.87      2.36 o 
   0   9   2      125.68      134.06      7.04 o 
   1   9   2      151.61      145.73      6.26 o 
   2   9   2        6.04       10.53      1.91 o 
   3   9   2       18.66       14.86      2.97 o 
  -7  10   2       16.47       17.53      1.71 o 
  -6  10   2       17.48       18.75      1.60 o 
  -5  10   2        5.17        5.63      1.88 o 
  -4  10   2       10.08        9.88      1.22 o 
  -3  10   2        1.60        1.54      1.02 o 
  -2  10   2       12.21       10.71      1.71 o 
  -1  10   2       69.87       75.94      8.06 o 
   0  10   2        0.57       -0.87      1.64 o 
  -5  11   2        5.09        6.26      2.03 o 
  -4  11   2        1.46       -1.39      1.39 o 
  -3  11   2        0.09       -0.15      1.66 o 
  -2  11   2        8.92        9.15      1.69 o 
  -1  11   2        0.95        0.31      1.88 o 
   1 -13   3        8.05        7.98      2.03 o 
   2 -13   3        6.61        5.48      2.03 o 
   3 -13   3       36.03       38.95      3.91 o 
   4 -13   3       35.26       35.66      4.54 o 
   5 -13   3        3.43        4.54      2.19 o 
  -1 -12   3       23.09       17.68      2.50 o 
   0 -12   3       71.42       69.90      4.14 o 
   1 -12   3        0.39       -0.71      0.80 o 
   2 -12   3       44.28       47.41      3.54 o 
   3 -12   3        0.70        4.87      1.19 o 
   4 -12   3       22.30       22.58      1.98 o 
   5 -12   3      121.90      125.12      5.41 o 
   6 -12   3        0.78       -0.03      1.47 o 
  -2 -11   3       22.86       16.69      1.71 o 
  -1 -11   3        7.00        7.97      1.29 o 
   0 -11   3      105.52      103.12      3.58 o 
   1 -11   3       35.56       33.16      2.62 o 
   2 -11   3       20.53       16.50      2.08 o 
   3 -11   3       36.31       34.18      2.07 o 
   4 -11   3       36.68       39.48      2.25 o 
   5 -11   3        8.41        9.55      1.73 o 
   6 -11   3        7.85        7.53      1.31 o 
   7 -11   3       15.74       15.33      2.35 o 
  -4 -10   3        0.05       -0.63      1.25 o 
  -3 -10   3       10.83        8.83      1.26 o 
  -2 -10   3        9.00        6.12      1.09 o 
  -1 -10   3        1.84        2.11      0.79 o 
   0 -10   3       66.40       68.17      2.62 o 
   1 -10   3        0.10        0.37      0.60 o 
   2 -10   3       11.28       11.70      1.23 o 
   3 -10   3        1.77        1.33      0.90 o 
   4 -10   3       11.38       10.12      3.99 o 
   5 -10   3        9.21       10.45      1.84 o 
   6 -10   3       21.84       21.03      1.30 o 
   7 -10   3        7.73        3.61      1.16 o 
   8 -10   3       23.97       20.98      3.36 o 
  -4  -9   3        3.84        5.26      2.35 o 
  -3  -9   3       96.35       94.28      3.20 o 
  -2  -9   3      118.58      119.38      3.24 o 
  -1  -9   3       25.21       28.36      1.44 o 
   0  -9   3        0.01        2.20      0.58 o 
   1  -9   3        0.69        0.47      0.55 o 
   2  -9   3      466.44      468.69      9.86 o 
   3  -9   3       18.52       15.19      1.28 o 
   4  -9   3        3.14        1.41      0.77 o 
   5  -9   3       20.76       20.66      1.12 o 
   6  -9   3       79.97       79.42      3.88 o 
   7  -9   3       32.74       36.22      2.58 o 
   8  -9   3        5.11        4.01      1.24 o 
  -5  -8   3       33.48       34.91      2.32 o 
  -4  -8   3       91.30       92.25      3.03 o 
  -3  -8   3      255.64      272.37      7.06 o 
  -2  -8   3        4.92        7.54      1.15 o 
  -1  -8   3        0.11        0.93      0.44 o 
   0  -8   3      157.16      149.74      3.75 o 
   1  -8   3      193.94      187.75      3.26 o 
   2  -8   3      148.62      142.73      3.31 o 
   3  -8   3      293.07      296.80      4.99 o 
   4  -8   3      294.23      295.32      5.23 o 
   5  -8   3        7.09        8.53      0.81 o 
   6  -8   3        3.10        5.33      0.93 o 
   7  -8   3        6.09        6.94      1.56 o 
   8  -8   3        2.89        0.85      0.98 o 
   9  -8   3       83.93       90.10      4.85 o 
  -6  -7   3       66.45       65.08      3.91 o 
  -5  -7   3       30.30       38.92      2.29 o 
  -4  -7   3       13.09       14.75      1.18 o 
  -3  -7   3       22.77       20.60      1.06 o 
  -2  -7   3      209.68      194.45      3.38 o 
  -1  -7   3       99.23       85.34      1.58 o 
   0  -7   3       78.34       77.57      1.59 o 
   1  -7   3      302.15      322.19      3.78 o 
   2  -7   3      265.21      273.10      3.69 o 
   3  -7   3       55.83       50.43      1.81 o 
   4  -7   3        5.09        3.66      0.49 o 
   5  -7   3      119.60      114.78      2.42 o 
   6  -7   3        7.22        4.29      0.81 o 
   7  -7   3       95.87       92.85      6.10 o 
   8  -7   3      305.10      289.42      7.66 o 
   9  -7   3        0.02        0.33      1.72 o 
  -7  -6   3        4.71        0.00      1.25 o 
  -6  -6   3        7.94        7.67      1.41 o 
  -5  -6   3        3.97        4.24      0.85 o 
  -4  -6   3        1.46        1.22      0.68 o 
  -3  -6   3       55.59       67.29      2.35 o 
  -2  -6   3      306.49      293.92      5.74 o 
  -1  -6   3        0.74        0.85      0.31 o 
   0  -6   3       51.09       60.58      1.02 o 
   1  -6   3       62.28       85.20      1.27 o 
   2  -6   3       20.65       28.60      0.99 o 
   3  -6   3      511.69      550.52      5.58 o 
   4  -6   3        0.79        0.45      0.23 o 
   5  -6   3       13.15       17.31      0.76 o 
   6  -6   3      104.45      149.88      4.47 o 
   7  -6   3        0.16        0.30      0.65 o 
   8  -6   3       79.07       69.37      2.93 o 
   9  -6   3        0.18        2.16      1.07 o 
  -7  -5   3        6.56        5.63      1.72 o 
  -6  -5   3       32.15       37.39      2.66 o 
  -5  -5   3        0.05        0.17      0.79 o 
  -4  -5   3       39.08       38.95      1.03 o 
  -3  -5   3        5.41        6.82      1.04 o 
  -2  -5   3       21.85       18.13      0.91 o 
  -1  -5   3      302.51      340.54      4.58 o 
   0  -5   3      336.72      371.43      4.09 o 
   1  -5   3      296.28      327.38      4.24 o 
   2  -5   3       32.87       48.11      0.92 o 
   3  -5   3      440.74      419.93      4.37 o 
   4  -5   3        7.68       11.44      0.48 o 
   5  -5   3       39.96       37.45      1.18 o 
   6  -5   3      181.85      175.78      3.25 o 
   7  -5   3        8.28        7.04      0.70 o 
   8  -5   3        5.35        2.71      0.98 o 
   9  -5   3        5.57        3.60      2.03 o 
  -8  -4   3       40.77       45.21      3.75 o 
  -7  -4   3      105.38      109.03      5.48 o 
  -6  -4   3       36.30       42.39      2.82 o 
  -5  -4   3        4.12        4.26      0.61 o 
  -4  -4   3      334.95      346.90      4.45 o 
  -3  -4   3      329.61      367.84      5.98 o 
  -2  -4   3      370.66      369.18      5.10 o 
  -1  -4   3       38.37       58.78      1.31 o 
   0  -4   3      149.57      152.26      1.80 o 
   1  -4   3      524.75      478.97      5.32 o 
   2  -4   3      147.88      130.63      1.82 o 
   3  -4   3      146.80      155.26      2.12 o 
   4  -4   3      165.29      164.42      2.35 o 
   5  -4   3      155.35      149.62      2.16 o 
   6  -4   3       32.11       28.81      1.19 o 
   7  -4   3      107.24      111.16      3.09 o 
   8  -4   3        0.07       -0.02      0.59 o 
   9  -4   3       19.86       18.77      2.97 o 
  -8  -3   3       13.95       15.33      2.50 o 
  -7  -3   3        9.52        9.54      1.72 o 
  -6  -3   3      123.13      124.24      3.86 o 
  -5  -3   3      175.62      171.49      3.84 o 
  -4  -3   3      568.44      585.17      7.37 o 
  -3  -3   3      796.32      768.96     11.47 o 
  -2  -3   3       10.19        3.64      0.30 o 
  -1  -3   3       50.55       49.19      1.25 o 
   0  -3   3     1416.41     1393.71     14.10 o 
   1  -3   3        0.19        0.05      0.25 o 
   2  -3   3      136.45      127.35      2.91 o 
   3  -3   3      351.02      342.36      4.08 o 
   4  -3   3      551.46      533.19      6.89 o 
   5  -3   3      127.48      117.24      2.43 o 
   6  -3   3       36.19       42.81      1.40 o 
   7  -3   3       66.80       65.55      1.75 o 
   8  -3   3       36.04       30.86      2.19 o 
   9  -3   3       37.48       40.36      4.38 o 
  -8  -2   3      117.28      123.74      6.57 o 
  -7  -2   3       22.72       29.72      2.82 o 
  -6  -2   3       78.88       76.74      2.47 o 
  -5  -2   3      134.22      134.09      2.80 o 
  -4  -2   3       20.72       18.59      0.64 o 
  -3  -2   3      833.75      862.00      9.69 o 
  -2  -2   3      336.92      341.02      3.74 o 
  -1  -2   3      554.14      593.50      6.31 o 
   0  -2   3      101.30       91.84      1.61 o 
   1  -2   3      248.22      213.19      2.64 o 
   2  -2   3       47.04       36.93      0.79 o 
   3  -2   3       30.18       30.03      0.79 o 
   4  -2   3      146.19      138.01      1.97 o 
   5  -2   3       59.82       52.99      1.32 o 
   6  -2   3       80.64       75.17      1.81 o 
   7  -2   3       32.57       28.42      1.60 o 
   8  -2   3       39.23       43.33      4.07 o 
   9  -2   3        3.30        2.03      1.88 o 
  -9  -1   3        1.58        2.03      1.88 o 
  -8  -1   3       39.47       40.20      3.75 o 
  -7  -1   3        1.37        1.23      0.98 o 
  -6  -1   3       24.36       30.77      1.58 o 
  -5  -1   3       18.90       16.52      1.10 o 
  -4  -1   3       56.06       58.72      1.10 o 
  -3  -1   3      976.18     1020.38      9.29 o 
  -2  -1   3      239.81      283.33      2.77 o 
  -1  -1   3       21.02       26.30      0.56 o 
   0  -1   3       50.52       55.52      0.87 o 
   1  -1   3        3.35        1.72      0.23 o 
   2  -1   3      357.42      384.32      4.79 o 
   3  -1   3       88.11       80.57      1.43 o 
   4  -1   3       17.18       14.23      0.59 o 
   5  -1   3       19.62       19.08      1.04 o 
   6  -1   3       17.40       16.51      1.08 o 
   7  -1   3        0.02       -0.58      0.69 o 
   8  -1   3        1.13       -0.16      1.56 o 
  -9   0   3       26.35       34.10      3.91 o 
  -8   0   3       11.09       10.64      2.19 o 
  -7   0   3       25.61       23.09      2.10 o 
  -6   0   3      279.12      267.60      5.67 o 
  -5   0   3       35.64       31.68      1.42 o 
  -4   0   3        0.27        0.44      0.24 o 
  -3   0   3       74.13       99.50      1.79 o 
  -2   0   3      621.46      657.32      6.01 o 
  -1   0   3      453.05      413.75      4.02 o 
   0   0   3       38.98       61.54      1.83 o 
   1   0   3       77.39       81.94      1.73 o 
   2   0   3      616.78      626.85      7.54 o 
   3   0   3      902.69      928.21     10.75 o 
   4   0   3        7.37        9.64      0.43 o 
   5   0   3       10.36       10.99      0.96 o 
   6   0   3      153.56      161.52      4.12 o 
   7   0   3        2.39        2.99      2.03 o 
   8   0   3        9.33        9.39      2.50 o 
  -9   1   3       52.12       44.58      4.54 o 
  -8   1   3       46.66       52.56      4.38 o 
  -7   1   3        0.11        0.47      0.75 o 
  -6   1   3      414.74      406.06      7.84 o 
  -5   1   3      177.99      173.25      2.99 o 
  -4   1   3      240.09      237.95      3.41 o 
  -3   1   3      102.20       91.75      1.69 o 
  -2   1   3       11.20        6.23      0.26 o 
  -1   1   3      326.14      329.91      3.58 o 
   0   1   3       95.04       76.99      1.05 o 
   1   1   3     2067.45     2137.65     22.80 o 
   2   1   3        2.88        0.36      0.18 o 
   3   1   3       15.33       13.82      0.56 o 
   4   1   3      349.20      328.50      5.42 o 
   5   1   3      128.45      126.34      3.90 o 
   6   1   3      182.63      170.71      5.04 o 
   7   1   3      156.83      161.59      7.98 o 
   8   1   3        7.91        7.98      2.35 o 
  -9   2   3        5.31        3.13      2.03 o 
  -8   2   3       10.65        8.29      2.19 o 
  -7   2   3        0.32        0.36      0.76 o 
  -6   2   3      660.10      660.57      9.19 o 
  -5   2   3      861.41      825.29      9.96 o 
  -4   2   3      432.30      398.25      5.09 o 
  -3   2   3      209.07      197.49      2.22 o 
  -2   2   3       15.63       24.30      0.64 o 
  -1   2   3       21.33       18.55      0.62 o 
   0   2   3        0.22        3.23      0.27 o 
   1   2   3       15.23       31.05      0.75 o 
   2   2   3      837.53      862.26     11.94 o 
   3   2   3      672.01      658.94      9.74 o 
   4   2   3      206.53      192.01      5.08 o 
   5   2   3      173.50      176.86      5.55 o 
   6   2   3       23.72       22.78      2.09 o 
   7   2   3        0.19        0.16      1.05 o 
  -9   3   3        3.87        3.60      2.35 o 
  -8   3   3       69.07       66.48      5.48 o 
  -7   3   3        8.64        7.25      1.07 o 
  -6   3   3       34.72       39.08      1.11 o 
  -5   3   3     1042.01      998.29     10.97 o 
  -4   3   3       31.58       35.34      0.75 o 
  -3   3   3       19.84       20.56      0.58 o 
  -2   3   3       37.63       45.06      0.86 o 
  -1   3   3       73.95       96.23      1.39 o 
   0   3   3      486.79      525.58      5.73 o 
   1   3   3      158.74      191.35      3.56 o 
   2   3   3      175.02      179.40      3.49 o 
   4   3   3       11.82       12.00      1.35 o 
   5   3   3        0.91        1.57      1.80 o 
   6   3   3       90.60      102.17      7.27 o 
   7   3   3      110.76      102.93      7.04 o 
  -9   4   3        6.93        4.69      2.50 o 
  -8   4   3       48.76       45.93      5.32 o 
  -7   4   3        3.30        3.28      0.78 o 
  -6   4   3        0.37        0.75      0.50 o 
  -5   4   3      273.48      262.66      4.12 o 
  -4   4   3        3.15        1.54      0.29 o 
  -3   4   3       28.01       27.60      0.77 o 
  -2   4   3       73.01       73.48      1.21 o 
  -1   4   3        4.99        9.21      0.47 o 
   0   4   3       45.93       43.14      1.42 o 
   1   4   3      165.50      169.62      3.44 o 
   2   4   3        7.07        6.25      1.14 o 
   3   4   3       65.73       58.90      3.67 o 
   4   4   3       23.64       26.68      2.58 o 
   5   4   3       32.59       32.63      3.75 o 
   6   4   3        3.34        4.80      1.50 o 
  -8   5   3        2.21        4.76      1.27 o 
  -7   5   3       93.23       94.22      2.50 o 
  -6   5   3      137.08      134.67      2.86 o 
  -5   5   3       51.88       50.78      2.50 o 
  -4   5   3      126.63      129.78      2.09 o 
  -3   5   3       23.85       24.46      0.80 o 
  -2   5   3       43.02       50.43      1.15 o 
  -1   5   3      191.70      197.38      2.82 o 
   0   5   3      181.33      161.37      3.37 o 
   1   5   3       96.27       91.74      3.11 o 
   2   5   3       29.36       26.45      1.77 o 
   3   5   3       32.50       29.21      1.95 o 
   4   5   3      103.73       90.14      4.12 o 
   5   5   3        0.43       -0.63      1.16 o 
   6   5   3       11.76        7.78      1.88 o 
  -9   6   3       12.60       10.95      2.19 o 
  -8   6   3      175.19      186.93      5.03 o 
  -7   6   3       82.80       89.92      3.86 o 
  -6   6   3       48.39       52.48      1.81 o 
  -5   6   3        1.83        1.91      0.58 o 
  -4   6   3       16.37       14.35      0.75 o 
  -3   6   3      285.19      288.12      4.44 o 
  -2   6   3       59.67       55.09      1.40 o 
  -1   6   3       88.09       86.74      2.55 o 
   0   6   3       17.92       15.31      1.99 o 
   1   6   3      125.66      111.48      3.70 o 
   2   6   3      185.28      185.47      5.29 o 
   3   6   3       24.26       33.25      2.65 o 
   4   6   3      241.36      249.04      9.70 o 
   5   6   3       23.03       23.70      2.54 o 
  -8   7   3       43.67       50.65      3.60 o 
  -7   7   3       34.66       37.76      2.97 o 
  -6   7   3      101.51      102.75      3.37 o 
  -5   7   3       68.48       66.21      2.26 o 
  -4   7   3        8.70        8.30      0.81 o 
  -3   7   3       93.16       89.63      2.13 o 
  -2   7   3        0.02        0.15      0.36 o 
  -1   7   3       23.67       23.61      1.49 o 
   0   7   3       57.67       54.25      2.57 o 
   1   7   3       22.29       25.47      2.20 o 
   2   7   3      150.74      170.29      6.04 o 
   3   7   3      107.40      109.15      4.83 o 
   4   7   3       50.74       51.76      4.85 o 
  -8   8   3        9.63        9.54      2.82 o 
  -7   8   3       55.25       60.32      5.79 o 
  -6   8   3       58.74       53.88      7.12 o 
  -5   8   3       34.33       29.42      4.22 o 
  -4   8   3       15.14       14.77      0.90 o 
  -3   8   3        0.11       -0.30      0.49 o 
  -2   8   3       92.55       92.08      3.07 o 
  -1   8   3        7.48        3.36      1.22 o 
   0   8   3       15.54       22.27      2.21 o 
   1   8   3        3.54        2.35      1.27 o 
   2   8   3        1.11        0.63      1.20 o 
   3   8   3       25.67       21.59      3.44 o 
  -7   9   3       41.99       51.93      2.60 o 
  -6   9   3        0.84        1.16      0.94 o 
  -5   9   3        2.81        3.88      0.98 o 
  -4   9   3        0.04       -0.15      0.52 o 
  -3   9   3        0.02       -0.53      0.78 o 
  -2   9   3       13.50       15.99      2.03 o 
  -1   9   3       40.05       37.81      2.87 o 
   0   9   3       29.26       34.69      2.81 o 
   1   9   3        8.70        9.10      1.82 o 
   2   9   3       10.48        9.07      2.66 o 
  -6  10   3        7.03        8.82      3.29 o 
  -5  10   3        0.74       -0.16      1.25 o 
  -4  10   3        2.42        1.41      1.56 o 
  -3  10   3       13.48       15.79      1.88 o 
  -2  10   3        8.68        7.77      1.71 o 
  -1  10   3        6.71        5.74      1.65 o 
   0  10   3       12.64       11.58      2.82 o 
  -3  11   3        1.90        1.80      1.32 o 
   1 -13   4        0.46       -0.63      1.25 o 
   2 -13   4       18.65       17.52      2.50 o 
   3 -13   4        3.84        2.35      1.72 o 
   4 -13   4        7.62        6.49      2.03 o 
   5 -13   4        0.17       -1.25      1.56 o 
  -1 -12   4        0.16        0.31      1.10 o 
   0 -12   4       20.75       22.44      2.23 o 
   1 -12   4       46.79       46.85      3.04 o 
   2 -12   4       22.60       19.46      1.76 o 
   3 -12   4        1.78        1.17      0.84 o 
   4 -12   4        1.56       -0.52      0.99 o 
   5 -12   4        8.66       10.17      1.94 o 
   6 -12   4       32.86       31.11      2.98 o 
  -3 -11   4       33.56       33.32      2.82 o 
  -2 -11   4       23.41       23.68      1.74 o 
  -1 -11   4       32.82       31.03      1.91 o 
   0 -11   4      107.96      103.94      4.00 o 
   1 -11   4      240.48      243.25      6.20 o 
   2 -11   4       47.66       54.05      3.96 o 
   3 -11   4        0.23        0.03      0.80 o 
   4 -11   4       70.63       70.76      3.64 o 
   5 -11   4       34.61       37.38      6.96 o 
   6 -11   4       33.73       38.63      2.25 o 
   7 -11   4       26.61       19.71      2.50 o 
  -4 -10   4       94.05       98.28      6.80 o 
  -3 -10   4       14.20       10.46      1.36 o 
  -2 -10   4       65.94       73.00      2.67 o 
  -1 -10   4      115.49      119.75      3.65 o 
   0 -10   4        0.73        0.52      0.64 o 
   1 -10   4      128.07      128.06      3.78 o 
   2 -10   4       10.16        9.61      1.13 o 
   3 -10   4       25.09       26.77      1.75 o 
   4 -10   4       30.22       28.58      3.44 o 
   5 -10   4       89.41       92.22      3.09 o 
   6 -10   4      105.11      111.54      2.88 o 
   7 -10   4        0.62        0.31      0.98 o 
   8 -10   4        3.11        4.17      1.72 o 
  -5  -9   4        0.44        0.47      1.41 o 
  -4  -9   4       14.37       11.15      1.25 o 
  -3  -9   4       17.03       18.88      2.00 o 
  -2  -9   4        1.95        1.79      0.55 o 
  -1  -9   4       29.03       24.42      1.27 o 
   0  -9   4       64.33       55.05      1.92 o 
   1  -9   4      218.03      222.13      4.52 o 
   2  -9   4       57.63       60.21      2.33 o 
   3  -9   4       30.31       21.45      1.85 o 
   4  -9   4       27.82       29.16      3.13 o 
   5  -9   4        9.47        8.35      1.24 o 
   6  -9   4        0.28        0.54      0.66 o 
   7  -9   4       59.41       63.43      2.66 o 
   8  -9   4        0.05        0.98      1.13 o 
  -5  -8   4        8.86        6.41      1.41 o 
  -4  -8   4        4.34        6.73      1.26 o 
  -3  -8   4       15.08        9.63      0.74 o 
  -2  -8   4       50.35       57.99      1.61 o 
  -1  -8   4       25.70       29.32      0.85 o 
   0  -8   4       95.09       89.94      2.04 o 
   1  -8   4       13.66       13.82      0.78 o 
   2  -8   4       42.85       45.32      2.13 o 
   3  -8   4      648.88      677.82     12.98 o 
   4  -8   4       34.15       30.40      1.46 o 
   5  -8   4       45.67       55.04      1.83 o 
   6  -8   4        0.63       -0.11      0.59 o 
   7  -8   4        5.29        2.91      1.05 o 
   8  -8   4        4.06        5.10      2.19 o 
   9  -8   4        3.05        0.52      1.24 o 
  -6  -7   4       11.29       13.92      1.88 o 
  -5  -7   4       40.77       44.77      2.23 o 
  -4  -7   4      173.61      185.88      4.31 o 
  -3  -7   4       59.02       58.41      2.03 o 
  -2  -7   4       93.16       88.51      2.32 o 
  -1  -7   4        4.65        7.34      0.39 o 
   0  -7   4        3.74        3.31      0.33 o 
   1  -7   4       94.66       90.31      1.65 o 
   2  -7   4       43.97       42.07      0.94 o 
   3  -7   4       63.35       55.79      1.31 o 
   4  -7   4       80.84       70.85      1.71 o 
   5  -7   4      174.25      168.44      3.21 o 
   6  -7   4       20.05       20.07      1.46 o 
   7  -7   4       16.19       15.08      1.37 o 
   8  -7   4       67.26       60.19      3.00 o 
   9  -7   4        9.98       11.61      1.80 o 
  -7  -6   4        3.43        6.57      1.72 o 
  -6  -6   4       48.78       49.59      2.97 o 
  -5  -6   4      389.93      399.80     11.16 o 
  -4  -6   4       59.42       66.30      1.96 o 
  -3  -6   4       89.68       91.81      2.23 o 
  -2  -6   4      331.61      326.34      5.20 o 
  -1  -6   4      486.25      523.28      6.81 o 
   0  -6   4       57.91       47.65      1.02 o 
   1  -6   4       13.24       19.86      0.60 o 
   2  -6   4        5.80        5.05      0.46 o 
   3  -6   4      324.55      326.17      4.36 o 
   4  -6   4      708.08      692.92      7.87 o 
   5  -6   4        4.60        5.16      0.47 o 
   6  -6   4      128.99      129.09      3.51 o 
   7  -6   4       50.82       56.06      2.28 o 
   8  -6   4       51.68       53.85      2.71 o 
   9  -6   4       39.90       39.05      2.32 o 
  -7  -5   4       20.07       20.18      2.35 o 
  -6  -5   4       10.40        9.23      1.41 o 
  -5  -5   4       65.95       66.30      2.22 o 
  -4  -5   4      404.08      396.66      6.82 o 
  -3  -5   4      429.01      403.87      6.73 o 
  -2  -5   4      434.52      430.83      6.41 o 
  -1  -5   4      915.86      896.11     10.33 o 
   0  -5   4      204.74      248.02      2.72 o 
   1  -5   4       11.94       14.59      0.45 o 
   2  -5   4      142.44      128.79      2.59 o 
   3  -5   4       12.97       10.11      0.41 o 
   4  -5   4      363.77      354.88      4.64 o 
   5  -5   4       52.13       53.04      1.35 o 
   6  -5   4      137.03      132.85      2.83 o 
   7  -5   4       41.78       42.21      1.94 o 
   8  -5   4       21.90       22.80      1.73 o 
   9  -5   4       27.62       29.10      3.60 o 
  -8  -4   4       20.26       21.27      2.66 o 
  -7  -4   4       25.22       27.53      2.66 o 
  -6  -4   4       10.07        9.70      1.41 o 
  -5  -4   4       51.14       51.46      1.61 o 
  -4  -4   4      288.00      298.65      4.10 o 
  -3  -4   4      121.75      119.69      2.33 o 
  -2  -4   4       64.62       72.04      1.62 o 
  -1  -4   4      328.30      314.09      4.63 o 
   0  -4   4       70.22       73.89      1.17 o 
   1  -4   4       10.80       18.43      0.69 o 
   2  -4   4       59.01       51.61      1.20 o 
   3  -4   4        5.11        5.14      0.35 o 
   4  -4   4       58.52       63.42      1.26 o 
   5  -4   4        7.82        8.13      0.58 o 
   6  -4   4        4.35        2.52      0.85 o 
   7  -4   4       42.18       45.81      1.74 o 
   8  -4   4        9.17        9.07      1.01 o 
   9  -4   4        8.08        9.54      2.66 o 
  -8  -3   4        2.54        5.16      1.72 o 
  -7  -3   4        4.32        5.79      1.41 o 
  -6  -3   4       84.81       78.43      3.30 o 
  -5  -3   4       50.14       48.45      1.80 o 
  -4  -3   4       47.76       48.78      1.08 o 
  -3  -3   4       71.32       70.12      1.57 o 
  -2  -3   4       87.76       90.84      2.01 o 
  -1  -3   4      400.96      415.86      4.59 o 
   0  -3   4      150.98      190.44      2.55 o 
   1  -3   4      750.20      751.35      8.58 o 
   2  -3   4       53.77       60.13      1.10 o 
   3  -3   4      193.00      192.81      2.77 o 
   4  -3   4      201.36      206.62      2.71 o 
   5  -3   4        1.32        0.85      0.44 o 
   6  -3   4      109.97      112.13      2.65 o 
   7  -3   4        9.76        9.99      0.94 o 
   8  -3   4        5.36        4.06      1.31 o 
   9  -3   4        6.81        8.45      2.50 o 
  -8  -2   4       18.67       21.90      2.82 o 
  -7  -2   4      146.47      141.57      6.57 o 
  -6  -2   4      285.96      295.93      6.16 o 
  -5  -2   4      382.45      394.01      7.37 o 
  -4  -2   4       64.64       52.41      1.09 o 
  -3  -2   4        6.41        3.72      0.29 o 
  -2  -2   4       36.24       29.28      0.58 o 
  -1  -2   4      287.89      375.58      3.95 o 
   0  -2   4      274.96      301.99      3.87 o 
   1  -2   4     1371.68     1428.22     17.70 o 
   2  -2   4      665.68      690.31      8.24 o 
   3  -2   4      318.80      303.81      4.04 o 
   4  -2   4      415.18      428.55      5.58 o 
   5  -2   4      441.73      442.47      6.85 o 
   6  -2   4       18.61       17.69      0.89 o 
   7  -2   4        0.12        0.16      0.65 o 
   8  -2   4       40.16       41.77      4.07 o 
  -9  -1   4       10.63       13.61      2.82 o 
  -8  -1   4       58.53       52.72      4.22 o 
  -7  -1   4      337.57      339.93     12.67 o 
  -6  -1   4      168.86      169.31      4.15 o 
  -5  -1   4      252.23      237.72      5.00 o 
  -4  -1   4      105.80       82.63      1.63 o 
  -3  -1   4        5.75        3.91      0.31 o 
  -2  -1   4     1237.40     1328.42     12.93 o 
  -1  -1   4       43.85       47.82      0.81 o 
   0  -1   4      195.27      171.81      2.33 o 
   1  -1   4      265.81      265.68      3.51 o 
   2  -1   4      411.37      402.89      5.15 o 
   3  -1   4      342.83      330.78      4.42 o 
   4  -1   4       82.12       70.88      1.58 o 
   5  -1   4       94.66       83.29      1.81 o 
   6  -1   4      315.58      295.73      5.49 o 
   7  -1   4      197.36      184.10      6.30 o 
   8  -1   4       15.50       13.45      2.82 o 
  -9   0   4        5.57        5.94      2.35 o 
  -8   0   4       41.49       36.14      3.60 o 
  -7   0   4      106.76      104.36      4.43 o 
  -6   0   4       57.53       57.21      2.53 o 
  -5   0   4      300.53      275.47      6.07 o 
  -4   0   4      867.14      878.50     11.36 o 
  -3   0   4      288.64      270.57      3.96 o 
  -2   0   4      854.41      862.28      9.06 o 
  -1   0   4      141.40      117.33      1.41 o 
   0   0   4      656.86      685.48      7.26 o 
   1   0   4      102.85      141.26      2.65 o 
   2   0   4       83.44       65.16      1.33 o 
   3   0   4        8.32       20.04      0.79 o 
   4   0   4      580.39      575.05      7.80 o 
   5   0   4      570.70      552.90      9.75 o 
   6   0   4       97.40       93.59      3.48 o 
   7   0   4       54.83       60.52      5.79 o 
   8   0   4        1.95        1.10      1.72 o 
  -9   1   4       14.10       11.58      2.97 o 
  -8   1   4       15.58       14.70      2.66 o 
  -7   1   4       44.42       44.69      2.93 o 
  -6   1   4      375.69      373.74      7.22 o 
  -5   1   4        9.46       12.20      0.75 o 
  -4   1   4        3.00        1.86      0.37 o 
  -3   1   4      252.86      233.53      2.56 o 
  -2   1   4      129.71      149.79      1.89 o 
  -1   1   4       10.80       10.17      0.38 o 
   0   1   4      598.25      637.96      6.84 o 
   1   1   4       83.81      107.34      1.62 o 
   2   1   4       76.90       83.07      2.26 o 
   3   1   4       28.61       33.41      0.95 o 
   4   1   4        0.75        2.30      1.06 o 
   5   1   4       25.11       21.10      1.66 o 
   6   1   4       13.96       13.09      1.76 o 
   7   1   4        0.43       -0.36      1.16 o 
   8   1   4       21.91       18.93      3.29 o 
  -9   2   4        5.62        4.69      2.50 o 
  -8   2   4        1.44        1.10      1.56 o 
  -7   2   4       70.30       69.11      3.63 o 
  -6   2   4        9.14       10.96      1.11 o 
  -5   2   4       39.66       38.16      1.73 o 
  -4   2   4      113.87      114.79      2.06 o 
  -3   2   4       20.99       22.09      0.59 o 
  -2   2   4        0.48        0.11      0.17 o 
  -1   2   4      233.94      277.40      3.18 o 
   0   2   4      136.93      124.77      1.77 o 
   1   2   4      151.52      136.40      2.03 o 
   2   2   4      412.30      444.47      5.63 o 
   3   2   4      187.19      181.95      6.10 o 
   4   2   4      146.64      148.15      4.46 o 
   5   2   4        0.01       -0.50      0.72 o 
   6   2   4       32.92       32.08      4.93 o 
   7   2   4        0.05       -1.09      1.09 o 
  -9   3   4       28.80       24.09      4.07 o 
  -8   3   4      214.66      226.36     11.11 o 
  -7   3   4       78.79       88.90      5.32 o 
  -6   3   4       85.07       81.05      1.90 o 
  -5   3   4      313.58      311.50      5.29 o 
  -4   3   4      419.77      414.16      5.28 o 
  -3   3   4        0.07        0.06      0.20 o 
  -2   3   4       42.31       56.79      1.08 o 
  -1   3   4       42.43       50.29      0.99 o 
   0   3   4      259.11      258.83      3.19 o 
   1   3   4      764.89      744.71     10.60 o 
   2   3   4      499.12      485.36      8.72 o 
   3   3   4      210.99      204.45      5.43 o 
   4   3   4       81.97       86.16      3.30 o 
   5   3   4       29.61       31.06      2.43 o 
   6   3   4        6.33        3.37      1.88 o 
   7   3   4        4.05        1.64      1.54 o 
  -9   4   4       32.44       33.63      4.69 o 
  -8   4   4        5.29        2.66      2.03 o 
  -7   4   4      142.85      135.39      8.29 o 
  -6   4   4      159.33      157.71      3.13 o 
  -5   4   4       60.81       61.98      1.59 o 
  -4   4   4      367.08      358.46      4.66 o 
  -3   4   4        1.47        1.42      0.28 o 
  -2   4   4       10.01        9.20      0.46 o 
  -1   4   4       14.48       11.34      0.60 o 
   0   4   4      107.87       99.70      1.79 o 
   1   4   4      367.55      364.43     10.27 o 
   2   4   4       48.21       48.92      2.29 o 
   3   4   4      328.08      325.38      7.87 o 
   4   4   4      139.47      133.13     10.72 o 
   5   4   4       45.53       50.61      3.31 o 
   6   4   4       20.83       23.70      2.60 o 
  -8   5   4       32.80       39.37      2.65 o 
  -7   5   4       52.26       50.44      2.09 o 
  -6   5   4       15.43       14.96      0.96 o 
  -5   5   4        0.18        0.47      0.40 o 
  -4   5   4      512.99      501.50      7.05 o 
  -3   5   4       41.18       42.59      1.17 o 
  -2   5   4       34.31       34.39      1.05 o 
  -1   5   4        6.97        6.12      1.03 o 
   0   5   4       75.71       76.88      1.79 o 
   1   5   4       94.82       97.30      2.98 o 
   2   5   4      121.98      122.91      6.57 o 
   3   5   4      104.25      102.68      4.39 o 
   4   5   4       70.75       82.79     10.56 o 
   5   5   4       54.44       53.05      3.58 o 
  -8   6   4        0.66        0.47      1.25 o 
  -7   6   4        0.09        0.39      0.71 o 
  -6   6   4        0.62        0.23      0.57 o 
  -5   6   4        0.09       -0.28      0.46 o 
  -4   6   4      211.12      210.51      4.21 o 
  -3   6   4      114.39      114.37      2.50 o 
  -2   6   4      167.07      172.24      3.32 o 
  -1   6   4       71.68       66.28      1.73 o 
   0   6   4        4.90        3.16      0.85 o 
   1   6   4        0.33        0.64      0.80 o 
   2   6   4        8.32       10.11      1.60 o 
   3   6   4        4.64        5.54      1.54 o 
   4   6   4        1.71        1.88      1.33 o 
  -8   7   4        4.31        3.75      1.05 o 
  -7   7   4       16.31       18.37      1.72 o 
  -6   7   4        0.03       -0.31      0.66 o 
  -5   7   4        0.97        0.47      0.78 o 
  -4   7   4        0.12        1.27      0.64 o 
  -3   7   4        4.07        4.87      0.83 o 
  -2   7   4      131.35      126.54      2.75 o 
  -1   7   4       12.42       12.76      1.29 o 
   0   7   4       98.70       96.11      5.40 o 
   1   7   4       44.59       46.37      3.04 o 
   2   7   4       16.78       20.15      2.32 o 
   3   7   4        3.62        2.74      1.55 o 
   4   7   4       13.27       19.24      3.44 o 
  -7   8   4       12.61       14.66      1.64 o 
  -6   8   4       18.40       16.74      3.21 o 
  -5   8   4      158.89      166.72      4.80 o 
  -4   8   4       31.65       35.85      1.88 o 
  -3   8   4       84.49       80.24      2.25 o 
  -2   8   4       44.65       45.47      5.92 o 
  -1   8   4      111.89      112.54      8.06 o 
   0   8   4       88.53       86.52      4.14 o 
   1   8   4       32.64       31.04      2.82 o 
   2   8   4        6.70        7.01      1.71 o 
  -7   9   4       90.21       99.36      6.80 o 
  -6   9   4       82.20       92.46      6.88 o 
  -5   9   4        1.29        0.69      0.86 o 
  -4   9   4        0.22       -0.69      0.78 o 
  -3   9   4        0.10        0.11      0.86 o 
  -2   9   4       19.06       20.53      2.89 o 
  -1   9   4       96.08       92.71      4.48 o 
   0   9   4       12.73       12.96      2.42 o 
   1   9   4       82.83       92.92      6.57 o 
  -5  10   4       16.11       18.77      2.66 o 
  -4  10   4       15.71       12.36      2.66 o 
  -3  10   4        1.23        0.30      1.49 o 
  -2  10   4        0.18       -0.61      1.33 o 
  -1  10   4       64.28       49.28      5.01 o 
   0 -13   5       74.85       76.34      4.54 o 
   1 -13   5        1.55        3.29      1.41 o 
   2 -13   5       30.45       33.32      3.13 o 
   3 -13   5       22.11       26.59      2.97 o 
   4 -13   5        0.45        1.28      1.24 o 
   5 -13   5       12.50       15.49      2.82 o 
  -1 -12   5       12.97       14.03      3.21 o 
   0 -12   5      134.06      139.85      4.39 o 
   1 -12   5        3.69        3.03      0.99 o 
   2 -12   5        0.28        0.09      0.79 o 
   3 -12   5        5.64        3.55      1.26 o 
   4 -12   5        9.58        9.48      1.73 o 
   5 -12   5       38.62       48.93      3.36 o 
   6 -12   5        0.26        1.56      2.42 o 
  -3 -11   5       14.47       14.39      1.58 o 
  -2 -11   5        1.17        0.55      0.87 o 
  -1 -11   5        9.19        7.88      1.09 o 
   0 -11   5       86.64       78.78      4.25 o 
   1 -11   5        1.18        2.13      0.84 o 
   2 -11   5       21.38       22.38      1.69 o 
   3 -11   5       23.02       25.21      5.48 o 
   4 -11   5        4.65        2.91      1.21 o 
   5 -11   5        0.00       -0.64      0.99 o 
   6 -11   5        2.28        1.50      1.02 o 
   7 -11   5       39.00       38.04      7.59 o 
  -4 -10   5       34.37       37.19      5.40 o 
  -3 -10   5       49.21       42.38      2.21 o 
  -2 -10   5        0.50        0.76      0.62 o 
  -1 -10   5        9.12        2.99      1.55 o 
   0 -10   5        5.70        5.92      0.88 o 
   1 -10   5        0.43        0.73      0.63 o 
   2 -10   5       92.30       91.26      3.13 o 
   3 -10   5       16.24       16.62      1.80 o 
   4 -10   5       10.38        8.04      1.44 o 
   5 -10   5      132.07      119.95      4.96 o 
   6 -10   5       42.06       43.31      3.57 o 
   7 -10   5        4.58        5.37      1.21 o 
   8 -10   5        0.10       -0.54      1.20 o 
  -5  -9   5       46.13       43.02      2.82 o 
  -4  -9   5       42.29       44.04      2.63 o 
  -3  -9   5      128.22      139.45      4.22 o 
  -2  -9   5      162.95      167.02      3.46 o 
  -1  -9   5       95.27       94.61      2.50 o 
   0  -9   5        0.10        0.02      0.49 o 
   1  -9   5       18.73       19.60      1.35 o 
   2  -9   5      350.05      330.01      9.02 o 
   3  -9   5       46.99       41.34      1.85 o 
   4  -9   5       37.13       37.16      2.12 o 
   5  -9   5       22.49       21.82      1.71 o 
   6  -9   5       39.90       38.48      1.70 o 
   7  -9   5      159.40      184.88      4.97 o 
   8  -9   5       24.55       27.95      2.25 o 
  -5  -8   5       33.03       40.83      2.50 o 
  -4  -8   5      165.75      173.89      5.23 o 
  -3  -8   5      371.33      389.71     12.85 o 
  -2  -8   5       31.14       36.08      1.42 o 
  -1  -8   5        7.55        7.49      0.54 o 
   0  -8   5      154.87      144.43      4.63 o 
   1  -8   5       71.70       76.76      1.84 o 
   2  -8   5      242.63      245.70      5.62 o 
   3  -8   5       40.56       33.48      2.17 o 
   4  -8   5      108.35      100.02      2.53 o 
   5  -8   5      122.58      123.49      2.65 o 
   6  -8   5      170.21      176.25      3.96 o 
   7  -8   5       58.00       66.00      3.50 o 
   8  -8   5       63.91       65.91      3.23 o 
  -6  -7   5       11.93       10.95      1.56 o 
  -5  -7   5       11.37       12.83      1.41 o 
  -4  -7   5        2.32        3.15      0.89 o 
  -3  -7   5       14.91       14.98      1.07 o 
  -2  -7   5      598.36      573.33      8.46 o 
  -1  -7   5       97.38       79.72      2.37 o 
   0  -7   5       98.77      108.29      1.60 o 
   1  -7   5       57.80       53.43      1.19 o 
   2  -7   5       32.31       40.78      1.69 o 
   3  -7   5       53.09       56.68      1.95 o 
   4  -7   5      111.38      102.95      3.61 o 
   5  -7   5       21.12       21.45      1.05 o 
   6  -7   5       59.32       62.13      3.43 o 
   7  -7   5       59.65       65.53      5.09 o 
   8  -7   5       58.51       65.95      3.16 o 
   9  -7   5        3.90        2.89      1.39 o 
  -7  -6   5        5.59        2.50      1.41 o 
  -6  -6   5       34.74       33.63      2.35 o 
  -5  -6   5       41.76       45.04      2.08 o 
  -4  -6   5       45.78       42.09      1.66 o 
  -3  -6   5       39.03       34.41      1.44 o 
  -2  -6   5      115.31      124.25      2.75 o 
  -1  -6   5        5.99        3.16      0.48 o 
   0  -6   5        1.44        0.86      0.18 o 
   1  -6   5        8.88        8.82      0.38 o 
   2  -6   5        3.88        1.93      0.31 o 
   3  -6   5       21.80       24.66      1.10 o 
   4  -6   5      332.67      322.03      5.09 o 
   5  -6   5       79.82       75.39      2.89 o 
   6  -6   5       19.66       23.19      1.54 o 
   7  -6   5        6.86        7.93      1.15 o 
   8  -6   5        1.05        2.03      1.72 o 
   9  -6   5        0.96        2.33      1.18 o 
  -6  -5   5        8.57        7.82      1.25 o 
  -5  -5   5        0.98        1.13      0.51 o 
  -4  -5   5      209.95      207.44      4.69 o 
  -3  -5   5       48.21       45.33      1.51 o 
  -2  -5   5        2.02        3.96      0.51 o 
  -1  -5   5       50.67       45.49      1.22 o 
   0  -5   5       73.50       90.66      1.39 o 
   1  -5   5       90.44      112.49      2.22 o 
   2  -5   5        8.08        5.06      0.52 o 
   3  -5   5      145.54      134.68      2.54 o 
   4  -5   5      262.76      270.54      3.95 o 
   5  -5   5      701.73      689.52     10.13 o 
   6  -5   5       17.41       14.59      1.23 o 
   7  -5   5        6.57        5.88      1.13 o 
   8  -5   5        8.67        7.35      1.30 o 
   9  -5   5        9.50       13.45      3.13 o 
  -8  -4   5        1.38        2.97      1.72 o 
  -7  -4   5        9.16       10.17      1.88 o 
  -6  -4   5       54.41       62.10      3.44 o 
  -5  -4   5      158.27      154.05      3.62 o 
  -4  -4   5      661.58      676.47      8.46 o 
  -3  -4   5      436.27      471.11      7.56 o 
  -2  -4   5      184.13      174.44      3.04 o 
  -1  -4   5       23.95       32.88      0.83 o 
   0  -4   5       56.71       52.10      0.96 o 
   1  -4   5      147.69      175.65      2.58 o 
   2  -4   5       90.39       82.40      1.42 o 
   3  -4   5      394.59      409.75      4.63 o 
   4  -4   5      538.63      508.37      6.08 o 
   5  -4   5      937.98      917.35     11.94 o 
   6  -4   5       80.72       79.01      2.10 o 
   7  -4   5       59.97       59.76      2.42 o 
   8  -4   5        0.57       -0.82      0.82 o 
   9  -4   5        0.01        0.78      2.19 o 
  -8  -3   5        1.22        2.50      1.41 o 
  -7  -3   5       99.95      106.22      5.48 o 
  -6  -3   5      302.14      305.36      8.42 o 
  -5  -3   5      155.79      153.55      4.18 o 
  -4  -3   5      141.75      148.74      2.36 o 
  -3  -3   5      424.87      456.70      6.28 o 
  -2  -3   5       27.32       15.85      0.52 o 
  -1  -3   5       23.89       29.17      0.80 o 
   0  -3   5      844.21      908.95     10.06 o 
   1  -3   5       20.14       17.59      0.57 o 
   2  -3   5        0.09        4.81      0.49 o 
   3  -3   5      177.77      178.51      2.69 o 
   4  -3   5      182.77      176.95      2.81 o 
   5  -3   5      455.31      455.67      6.62 o 
   6  -3   5       77.10       77.37      2.76 o 
   7  -3   5        0.03        0.10      0.59 o 
   8  -3   5      116.38      114.48      5.87 o 
  -8  -2   5      143.61      147.05      7.35 o 
  -7  -2   5        0.22        0.63      1.10 o 
  -6  -2   5       32.09       29.05      1.86 o 
  -5  -2   5        0.52       -0.37      0.44 o 
  -4  -2   5       44.79       46.05      1.38 o 
  -3  -2   5     1231.93     1281.18     15.02 o 
  -2  -2   5      913.51     1014.03     11.33 o 
  -1  -2   5       49.77       44.06      0.80 o 
   0  -2   5       96.45      121.16      1.90 o 
   1  -2   5       35.30       26.91      0.73 o 
   2  -2   5      793.20      826.12      9.89 o 
   3  -2   5       26.63       36.92      1.20 o 
   4  -2   5       23.14       18.66      0.87 o 
   5  -2   5      106.42      105.10      2.42 o 
   6  -2   5      389.75      381.28      5.86 o 
   7  -2   5       18.59       17.91      1.34 o 
   8  -2   5        8.79        4.07      2.03 o 
  -8  -1   5       62.43       61.32      4.69 o 
  -7  -1   5       25.67       29.41      3.13 o 
  -6  -1   5        0.12       -0.35      0.60 o 
  -5  -1   5        0.11       -0.35      0.36 o 
  -4  -1   5      140.20      150.07      2.97 o 
  -3  -1   5       79.93       99.89      1.37 o 
  -2  -1   5      113.83      122.75      1.84 o 
  -1  -1   5       37.96       54.54      1.02 o 
   0  -1   5       40.51       45.79      0.93 o 
   1  -1   5      214.97      232.63      3.56 o 
   2  -1   5     1065.00     1166.22     15.10 o 
   3  -1   5       96.32      106.72      2.28 o 
   4  -1   5       17.91       17.48      1.55 o 
   5  -1   5       25.79       24.90      1.25 o 
   6  -1   5        1.99        1.52      0.77 o 
   7  -1   5       18.66       16.22      1.98 o 
   8  -1   5        4.63        9.39      2.50 o 
  -9   0   5        0.38       -0.94      1.72 o 
  -8   0   5        0.29       -0.16      1.41 o 
  -7   0   5       15.57       15.33      2.66 o 
  -6   0   5       84.96       74.84      2.84 o 
  -5   0   5      199.86      189.51      3.78 o 
  -4   0   5      675.92      683.83      9.73 o 
  -3   0   5       96.48      118.31      2.24 o 
  -2   0   5     1122.66     1270.36     12.19 o 
  -1   0   5      732.03      751.06      7.61 o 
   0   0   5      315.82      372.24      4.30 o 
   1   0   5       66.99       58.81      1.13 o 
   2   0   5      309.21      313.37      4.62 o 
   3   0   5      489.73      514.00      7.78 o 
   4   0   5      160.57      158.57      3.11 o 
   5   0   5       94.67       86.95      4.24 o 
   6   0   5       37.18       32.17      2.47 o 
   7   0   5        7.03        5.79      1.96 o 
   8   0   5        2.05        2.97      2.03 o 
  -9   1   5       25.60       16.43      3.29 o 
  -8   1   5       28.61       23.00      3.29 o 
  -7   1   5        5.33        9.25      1.71 o 
  -6   1   5      671.96      665.46     13.20 o 
  -5   1   5      115.73      113.38      3.05 o 
  -4   1   5        1.82        0.94      0.38 o 
  -3   1   5      243.16      242.31      2.89 o 
  -2   1   5      116.66      100.95      1.55 o 
  -1   1   5      126.05      141.97      1.92 o 
   0   1   5        1.22        0.32      0.23 o 
   1   1   5       35.18       36.67      0.94 o 
   2   1   5      437.91      429.01      5.57 o 
   3   1   5     1041.01     1033.91     14.62 o 
   4   1   5      234.29      212.80      4.75 o 
   5   1   5       79.04       77.43      3.11 o 
   6   1   5       16.71       15.44      2.04 o 
   7   1   5       19.58       17.12      2.27 o 
  -9   2   5        2.03       -0.63      1.72 o 
  -8   2   5       30.05       28.78      3.91 o 
  -7   2   5       29.75       28.63      2.65 o 
  -6   2   5       39.79       33.79      1.94 o 
  -5   2   5      433.23      415.05      6.78 o 
  -4   2   5      390.28      393.30      5.61 o 
  -3   2   5       76.52       69.93      1.26 o 
  -2   2   5       50.50       64.02      1.15 o 
  -1   2   5        0.11        0.73      0.26 o 
   0   2   5      234.31      228.41      3.15 o 
   1   2   5       21.83       16.09      0.64 o 
   2   2   5      246.96      236.34      3.89 o 
   3   2   5      306.42      293.91      6.06 o 
   4   2   5       27.52       28.04      3.73 o 
   5   2   5       56.33       45.45      2.98 o 
   6   2   5       87.65       77.60      3.98 o 
   7   2   5       19.07       16.17      3.05 o 
  -9   3   5        8.42        8.45      3.13 o 
  -8   3   5        0.02        0.94      2.03 o 
  -7   3   5        2.65        0.94      1.72 o 
  -6   3   5       13.39       13.68      0.92 o 
  -5   3   5      304.63      301.66      4.89 o 
  -4   3   5        0.59        0.64      0.38 o 
  -3   3   5       13.53       10.78      0.58 o 
  -2   3   5        2.50        1.92      0.34 o 
  -1   3   5        2.03        3.06      0.46 o 
   0   3   5      173.94      188.16      2.78 o 
   1   3   5       27.10       28.09      1.24 o 
   2   3   5       32.22       33.65      0.90 o 
   3   3   5       19.14       20.25      1.44 o 
   4   3   5      121.32      114.31      8.92 o 
   5   3   5        3.80        2.83      1.49 o 
   6   3   5       24.59       23.44      3.36 o 
  -9   4   5        7.16       11.73      3.60 o 
  -8   4   5       15.42       15.80      3.60 o 
  -7   4   5        1.66        1.84      1.01 o 
  -6   4   5        8.21        8.03      0.77 o 
  -5   4   5       29.61       27.62      1.04 o 
  -4   4   5        9.85       13.51      1.12 o 
  -3   4   5       23.81       19.84      0.88 o 
  -2   4   5        0.23       -0.03      0.30 o 
  -1   4   5        0.29        0.57      0.34 o 
   0   4   5       43.85       45.24      1.21 o 
   1   4   5      185.60      164.45      4.45 o 
   2   4   5       45.86       43.49      2.26 o 
   3   4   5        0.04       -0.07      0.94 o 
   4   4   5        0.01       -0.31      1.00 o 
   5   4   5        6.84        7.09      1.76 o 
  -8   5   5       25.67       25.50      2.66 o 
  -7   5   5       88.38       86.59      4.19 o 
  -6   5   5       74.00       73.00      2.73 o 
  -5   5   5        0.05       -0.14      0.43 o 
  -4   5   5        8.12        8.66      1.07 o 
  -3   5   5       45.07       48.84      1.33 o 
  -2   5   5       32.33       31.04      1.22 o 
  -1   5   5      375.96      337.10      5.58 o 
   0   5   5       63.34       53.02      1.53 o 
   1   5   5        3.60        2.32      1.05 o 
   2   5   5      200.09      192.10      6.61 o 
   3   5   5       48.49       48.03      6.02 o 
   4   5   5       40.43       45.00      3.31 o 
   5   5   5        2.72        3.75      2.35 o 
  -8   6   5       38.04       37.70      3.29 o 
  -7   6   5        0.25       -0.26      0.71 o 
  -6   6   5       22.23       22.64      1.49 o 
  -5   6   5        9.19        8.08      1.41 o 
  -4   6   5        0.22        1.00      0.69 o 
  -3   6   5      694.09      693.45     10.35 o 
  -2   6   5      110.00      110.80      2.54 o 
  -1   6   5        2.01        0.79      0.47 o 
   0   6   5        3.57        2.79      1.02 o 
   1   6   5       64.73       70.98      9.39 o 
   2   6   5      193.72      197.47      7.01 o 
   3   6   5       46.04       48.24      3.36 o 
   4   6   5       30.07       25.03      3.75 o 
  -8   7   5       21.03       20.92      1.65 o 
  -7   7   5       46.52       45.35      2.25 o 
  -6   7   5       20.55       19.97      2.74 o 
  -5   7   5      105.76      104.75      3.48 o 
  -4   7   5        7.83        9.29      1.20 o 
  -3   7   5        0.02       -0.14      0.54 o 
  -2   7   5       11.40       14.03      1.75 o 
  -1   7   5       17.32       15.29      1.59 o 
   0   7   5       37.92       36.96      2.77 o 
   1   7   5        9.51        9.64      1.88 o 
   2   7   5       53.27       52.94      3.65 o 
   3   7   5       73.73       69.93      5.79 o 
  -7   8   5       10.14        9.78      1.33 o 
  -6   8   5        0.69        0.00      1.41 o 
  -5   8   5       19.68       19.86      2.11 o 
  -4   8   5       16.92       15.54      1.39 o 
  -3   8   5       28.03       22.96      1.33 o 
  -2   8   5      109.82      113.67      3.90 o 
  -1   8   5       19.40       17.69      2.82 o 
   0   8   5        0.50        0.57      1.27 o 
   1   8   5        0.43        1.17      1.44 o 
   2   8   5        0.80       -1.10      2.35 o 
  -6   9   5       12.65       11.17      1.49 o 
  -5   9   5        1.21       -0.19      0.94 o 
  -4   9   5        5.14        5.37      1.25 o 
  -3   9   5       13.29        7.67      2.19 o 
  -2   9   5       26.60       22.96      4.07 o 
  -1   9   5       16.65       15.36      3.83 o 
   0   9   5       40.75       34.42      4.38 o 
   0 -13   6       28.69       27.06      2.50 o 
   1 -13   6        1.94        3.29      1.41 o 
   2 -13   6       10.50        3.29      1.56 o 
   3 -13   6        1.13        1.72      1.41 o 
   4 -13   6        5.45        6.41      1.88 o 
   5 -13   6       29.25       26.12      3.29 o 
  -1 -12   6       14.66       13.38      1.39 o 
   0 -12   6       22.66       21.99      1.66 o 
   1 -12   6       13.78       14.79      1.55 o 
   2 -12   6        2.42        3.52      1.27 o 
   3 -12   6       15.21       14.97      3.60 o 
   4 -12   6        0.69        0.46      1.07 o 
   5 -12   6        9.04        7.99      2.42 o 
   6 -12   6       81.47       86.83      5.71 o 
  -3 -11   6       13.62       11.99      1.79 o 
  -2 -11   6       54.15       60.77      2.41 o 
  -1 -11   6       83.48       96.19      5.13 o 
   0 -11   6      107.60      107.45      7.85 o 
   1 -11   6      249.70      232.81      7.90 o 
   2 -11   6       78.29       72.84      3.74 o 
   3 -11   6        5.64        7.55      1.49 o 
   4 -11   6       64.13       67.32      3.59 o 
   5 -11   6       78.28       77.40      4.46 o 
   6 -11   6      126.10      134.61      5.71 o 
   7 -11   6        1.72        2.45      1.51 o 
  -4 -10   6       48.85       65.08      5.48 o 
  -3 -10   6       18.74       19.25      4.38 o 
  -2 -10   6       60.73       60.48      2.72 o 
  -1 -10   6      164.50      164.40      4.30 o 
   0 -10   6        0.73        0.38      0.64 o 
   1 -10   6       62.08       57.60      2.32 o 
   2 -10   6       18.00       14.48      3.29 o 
   3 -10   6        0.63        0.33      0.73 o 
   4 -10   6       32.74       33.00      1.93 o 
   5 -10   6       13.94       15.50      1.51 o 
   6 -10   6        7.15       10.16      1.35 o 
   7 -10   6       29.72       25.03      1.88 o 
   8 -10   6       12.41       12.11      1.84 o 
  -4  -9   6       16.26       16.60      2.89 o 
  -3  -9   6        3.61        1.34      1.31 o 
  -2  -9   6       16.49       17.99      2.14 o 
  -1  -9   6        6.00        4.31      0.86 o 
   0  -9   6      264.97      249.03      5.13 o 
   1  -9   6       84.35       76.35      4.09 o 
   2  -9   6        4.87        3.28      0.96 o 
   3  -9   6      191.42      183.64      5.97 o 
   4  -9   6        6.86        7.53      3.99 o 
   5  -9   6        0.59        0.01      0.53 o 
   6  -9   6        1.76        6.59      0.94 o 
   7  -9   6       11.82       15.91      1.59 o 
   8  -9   6        0.35       -0.25      1.27 o 
  -4  -8   6      150.52      152.67      4.75 o 
  -3  -8   6       64.74       69.69      2.24 o 
  -2  -8   6        0.99        0.17      0.52 o 
  -1  -8   6       30.86       28.30      0.86 o 
   0  -8   6        7.47        7.06      0.84 o 
   1  -8   6        0.89        1.31      0.53 o 
   2  -8   6        0.08        1.15      0.70 o 
   3  -8   6      687.43      660.46     16.28 o 
   4  -8   6       46.77       37.28      2.04 o 
   5  -8   6        1.33        1.08      0.60 o 
   6  -8   6       15.46       16.15      1.11 o 
   7  -8   6        4.17        3.75      2.40 o 
   8  -8   6       10.76       10.88      3.91 o 
  -6  -7   6       31.57       32.38      2.35 o 
  -4  -7   6       47.07       54.63      2.24 o 
  -3  -7   6       46.04       56.91      1.92 o 
  -2  -7   6      151.06      150.54      3.31 o 
  -1  -7   6       82.28       74.68      1.43 o 
   0  -7   6       12.72       13.71      0.93 o 
   1  -7   6       69.61       65.18      3.26 o 
   2  -7   6       26.90       27.89      1.46 o 
   3  -7   6      192.86      177.76      4.23 o 
   4  -7   6      210.39      201.63      4.02 o 
   5  -7   6        6.28        6.42      0.81 o 
   6  -7   6      130.58      129.72      4.55 o 
   7  -7   6       99.24       99.32      5.98 o 
   8  -7   6       40.87       41.33      4.77 o 
  -7  -6   6       23.88       24.25      2.35 o 
  -6  -6   6        5.81        4.69      1.10 o 
  -5  -6   6        4.14        3.85      2.11 o 
  -4  -6   6       36.99       41.08      1.66 o 
  -3  -6   6      659.54      667.67     10.58 o 
  -2  -6   6      516.33      503.15      8.15 o 
  -1  -6   6      319.73      341.28      4.57 o 
   0  -6   6        4.57       10.53      0.43 o 
   1  -6   6       15.70       17.30      0.88 o 
   2  -6   6        0.11        0.04      0.32 o 
   3  -6   6       98.21      100.13      2.25 o 
   4  -6   6      928.65      917.38     14.38 o 
   5  -6   6       14.48       16.46      1.15 o 
   6  -6   6      147.05      146.56      4.11 o 
   7  -6   6      123.79      119.71      3.78 o 
   8  -6   6       41.87       39.39      2.51 o 
  -7  -5   6        2.33        2.50      1.41 o 
  -6  -5   6        0.56        0.16      0.78 o 
  -5  -5   6      156.35      163.89      4.26 o 
  -4  -5   6      385.34      384.74      5.79 o 
  -3  -5   6      253.11      252.04      4.67 o 
  -2  -5   6        0.14        0.09      0.45 o 
  -1  -5   6       84.63       93.39      1.66 o 
   0  -5   6       21.81       32.86      0.75 o 
   1  -5   6       11.44       10.56      0.59 o 
   2  -5   6      242.64      267.41      5.58 o 
   3  -5   6       24.41       20.51      0.90 o 
   4  -5   6      195.19      181.60      3.35 o 
   5  -5   6        6.26        9.40      1.70 o 
   6  -5   6        5.40        6.89      1.36 o 
   7  -5   6       77.67       87.00      3.11 o 
   8  -5   6       13.40       17.84      1.59 o 
  -7  -4   6       18.80       24.87      2.50 o 
  -6  -4   6       53.73       46.77      2.97 o 
  -5  -4   6       28.20       24.89      1.46 o 
  -4  -4   6      127.12      117.01      2.60 o 
  -3  -4   6        5.22        6.13      0.46 o 
  -2  -4   6      168.80      179.53      2.86 o 
  -1  -4   6      213.40      214.64      2.96 o 
   0  -4   6      232.33      259.07      3.29 o 
   1  -4   6      367.17      423.41      6.34 o 
   2  -4   6      316.67      332.19      4.65 o 
   3  -4   6        0.36        0.57      0.34 o 
   4  -4   6        5.14        6.84      0.70 o 
   5  -4   6       11.55       12.72      1.00 o 
   6  -4   6       92.40       89.70      3.02 o 
   7  -4   6       62.31       66.43      3.11 o 
   8  -4   6       65.18       59.08      2.46 o 
  -8  -3   6        2.63        1.25      1.56 o 
  -7  -3   6       19.91       16.43      2.35 o 
  -6  -3   6      354.76      364.84      9.92 o 
  -5  -3   6       22.54       20.67      1.42 o 
  -4  -3   6       17.67       18.86      1.11 o 
  -3  -3   6       25.83       21.35      0.66 o 
  -2  -3   6      118.57      124.29      1.93 o 
  -1  -3   6      295.86      291.16      4.01 o 
   0  -3   6      571.76      626.90      7.78 o 
   1  -3   6      114.14      113.25      1.70 o 
   2  -3   6       22.65       21.96      0.96 o 
   3  -3   6      365.78      374.54      5.67 o 
   4  -3   6      204.12      209.72      3.51 o 
   5  -3   6        8.29        6.95      0.79 o 
   6  -3   6      101.92      103.99      2.60 o 
   7  -3   6        6.28        4.55      0.97 o 
   8  -3   6        0.34       -0.78      2.11 o 
  -8  -2   6       83.73       71.65      5.01 o 
  -7  -2   6        0.33       -0.94      0.94 o 
  -6  -2   6       31.62       25.13      2.19 o 
  -5  -2   6      235.11      223.02      4.97 o 
  -4  -2   6       51.28       45.22      1.41 o 
  -3  -2   6      115.22      109.96      2.59 o 
  -2  -2   6      892.62      915.19     10.97 o 
  -1  -2   6       11.80       17.93      0.67 o 
   0  -2   6      204.53      257.84      3.28 o 
   1  -2   6     1131.81     1223.69     14.28 o 
   2  -2   6      731.34      778.89      9.50 o 
   3  -2   6       87.97       75.93      1.76 o 
   4  -2   6      102.66       99.19      3.58 o 
   5  -2   6       94.79       92.46      2.34 o 
   6  -2   6      281.42      276.16      5.06 o 
   7  -2   6       82.41       78.51      3.28 o 
   8  -2   6        0.01       -0.16      1.72 o 
  -8  -1   6        4.79        6.10      2.19 o 
  -7  -1   6      180.15      158.31      7.82 o 
  -6  -1   6       43.93       46.54      2.37 o 
  -5  -1   6       34.07       34.65      1.57 o 
  -4  -1   6      327.35      325.27      6.17 o 
  -3  -1   6       64.99       62.54      1.56 o 
  -2  -1   6       31.48       35.26      0.97 o 
  -1  -1   6      317.63      319.78      3.76 o 
   0  -1   6      666.76      685.23      7.41 o 
   1  -1   6       46.86       51.14      1.26 o 
   2  -1   6      136.68      121.84      2.54 o 
   3  -1   6       13.76        9.99      0.72 o 
   4  -1   6      256.01      245.65      4.44 o 
   5  -1   6      263.41      244.22      4.49 o 
   6  -1   6      190.67      187.28      4.69 o 
   7  -1   6       84.03       80.90      4.14 o 
   8  -1   6       18.69       13.09      2.15 o 
  -8   0   6       13.72       17.68      3.13 o 
  -7   0   6       11.68       15.33      2.66 o 
  -6   0   6       20.48       25.40      1.81 o 
  -5   0   6      212.74      196.29      4.85 o 
  -4   0   6        0.30        1.33      0.50 o 
  -3   0   6       37.64       36.83      1.07 o 
  -2   0   6      311.45      350.43      3.98 o 
  -1   0   6       62.55       51.78      1.02 o 
   0   0   6        5.25       12.67      2.03 o 
   1   0   6        0.14       -0.05      0.28 o 
   2   0   6      149.79      150.20      2.51 o 
   3   0   6        0.92       -0.09      0.43 o 
   4   0   6      114.53      108.58      2.56 o 
   5   0   6       84.05       72.53      1.92 o 
   6   0   6       10.57       10.36      1.77 o 
   7   0   6       40.84       41.01      5.55 o 
  -9   1   6       30.65       26.12      4.22 o 
  -8   1   6        2.39        2.03      1.88 o 
  -7   1   6       23.66       21.90      3.13 o 
  -6   1   6        6.77        5.95      0.97 o 
  -5   1   6       18.78       14.49      1.31 o 
  -4   1   6        3.72        2.45      0.54 o 
  -3   1   6        3.63        2.28      0.33 o 
  -2   1   6        6.44        5.14      0.40 o 
  -1   1   6       11.28       15.89      0.71 o 
   0   1   6      140.44      143.08      2.34 o 
   1   1   6       15.69       17.60      0.84 o 
   2   1   6       15.94       13.93      0.71 o 
   3   1   6        0.41       -0.21      0.72 o 
   4   1   6       74.94       73.61      1.93 o 
   5   1   6        0.15        0.33      0.84 o 
   6   1   6       26.01       21.53      2.38 o 
   7   1   6        9.03        3.21      1.55 o 
  -8   2   6       10.68       10.64      3.13 o 
  -7   2   6       32.69       25.50      3.75 o 
  -6   2   6       17.97       18.68      2.03 o 
  -5   2   6       49.83       46.81      3.77 o 
  -4   2   6       23.61       24.46      1.53 o 
  -3   2   6      289.50      272.05      3.88 o 
  -2   2   6      126.26      127.93      1.98 o 
  -1   2   6        1.28       -0.06      0.25 o 
   0   2   6       44.19       53.95      1.27 o 
   1   2   6        4.45        6.55      0.56 o 
   2   2   6      160.98      160.19      3.26 o 
   3   2   6      240.53      227.19      4.27 o 
   4   2   6      121.79      110.63      5.89 o 
   5   2   6        3.93        4.35      2.82 o 
   6   2   6        0.61        1.36      1.49 o 
  -8   3   6       17.81       23.62      4.22 o 
  -7   3   6       14.44       12.05      3.13 o 
  -6   3   6       35.86       35.20      1.88 o 
  -5   3   6      234.12      244.68      4.41 o 
  -4   3   6      188.06      177.26      3.16 o 
  -3   3   6       36.60       37.97      1.24 o 
  -2   3   6       54.14       50.64      1.47 o 
  -1   3   6        3.07        3.25      0.42 o 
   0   3   6      136.46      125.77      2.56 o 
   1   3   6      920.31      839.62     12.27 o 
   2   3   6      115.97      104.93      3.63 o 
   3   3   6        2.11        5.55      1.15 o 
   4   3   6       91.05       94.82      4.47 o 
   5   3   6       42.38       43.28      6.65 o 
   6   3   6        8.41       13.45      3.29 o 
  -8   4   6       18.08       18.93      4.22 o 
  -7   4   6       28.43       23.77      2.01 o 
  -6   4   6        7.11        7.54      0.72 o 
  -5   4   6       33.22       32.93      1.93 o 
  -4   4   6      193.40      193.58      3.50 o 
  -3   4   6       78.93       75.11      1.74 o 
  -2   4   6      130.27      120.45      2.28 o 
  -1   4   6      323.93      314.29      6.82 o 
   0   4   6       86.40       83.80      2.17 o 
   1   4   6        7.06       11.38      0.94 o 
   2   4   6        1.21        2.35      0.92 o 
   3   4   6      109.20      111.16      4.86 o 
   4   4   6       88.14       97.10      6.41 o 
   5   4   6       36.27       34.26      4.22 o 
  -8   5   6       12.09        8.76      1.88 o 
  -7   5   6       72.75       71.39      3.60 o 
  -6   5   6       37.72       42.47      1.91 o 
  -5   5   6       63.87       65.44      2.90 o 
  -4   5   6       58.90       59.68      1.68 o 
  -3   5   6       67.39       65.23      2.19 o 
  -2   5   6       32.27       33.81      1.97 o 
  -1   5   6       72.41       63.45      2.39 o 
   0   5   6       10.03       10.09      0.99 o 
   1   5   6      144.68      132.64      4.27 o 
   2   5   6       45.63       46.26      3.20 o 
   3   5   6        2.26        4.03      1.49 o 
   4   5   6       14.40       15.49      3.44 o 
  -8   6   6       19.92       16.27      2.35 o 
  -7   6   6       24.03       25.16      5.01 o 
  -6   6   6       26.98       26.63      3.36 o 
  -5   6   6       30.10       29.20      2.27 o 
  -4   6   6        0.11        0.13      0.78 o 
  -3   6   6        5.29        5.20      0.81 o 
  -2   6   6       45.91       46.57      1.73 o 
  -1   6   6       17.22       14.11      1.26 o 
   0   6   6        2.29        1.45      0.99 o 
   1   6   6        0.46        0.02      1.05 o 
   2   6   6        5.64        3.73      1.49 o 
   3   6   6       12.20       14.24      3.29 o 
  -7   7   6       82.63       87.90      3.31 o 
  -6   7   6        9.34        9.31      1.22 o 
  -5   7   6       17.76       17.37      2.11 o 
  -4   7   6       31.84       32.02      1.95 o 
  -3   7   6        8.59        7.09      1.16 o 
  -2   7   6       97.36      105.94      3.05 o 
  -1   7   6       33.68       29.87      2.14 o 
   0   7   6        9.54        6.02      1.60 o 
   1   7   6        5.21        6.80      1.82 o 
   2   7   6       10.95       16.27      3.60 o 
  -6   8   6       24.16       25.43      3.05 o 
  -5   8   6       18.00       20.29      2.82 o 
  -4   8   6       48.95       54.04      5.01 o 
  -3   8   6        6.96        7.83      2.19 o 
  -2   8   6       20.06       20.91      2.66 o 
  -1   8   6       46.96       50.23      3.48 o 
   0   8   6       34.72       40.95      3.32 o 
  -4   9   6        5.49        5.71      2.27 o 
  -3   9   6        8.89       13.30      2.66 o 
  -2   9   6       19.02       18.22      2.38 o 
   0 -13   7       74.99       73.99      4.22 o 
   1 -13   7        7.13        9.07      1.88 o 
   2 -13   7       29.06       26.44      2.82 o 
   3 -13   7       19.14       20.02      2.66 o 
   4 -13   7        3.94        0.31      1.41 o 
   5 -13   7        4.03        4.22      2.03 o 
  -1 -12   7        7.49        6.08      1.05 o 
   0 -12   7       18.36       17.54      1.80 o 
   1 -12   7        1.06       -0.08      0.74 o 
   2 -12   7        4.94        1.87      1.55 o 
   3 -12   7        2.68        1.49      1.02 o 
   4 -12   7       32.87       35.36      2.79 o 
   5 -12   7       21.11       19.13      3.36 o 
   6 -12   7        1.56       -0.16      1.47 o 
  -3 -11   7        0.60        0.52      1.62 o 
  -2 -11   7        9.63       12.00      2.00 o 
  -1 -11   7        1.15        0.00      0.57 o 
   0 -11   7       20.73       20.33      2.25 o 
   1 -11   7       20.16       22.54      1.93 o 
   2 -11   7       10.71       12.95      2.35 o 
   3 -11   7        7.19        4.79      1.02 o 
   4 -11   7        6.87        6.69      1.83 o 
   5 -11   7        7.79        5.46      1.21 o 
   6 -11   7       24.26       30.78      3.83 o 
   7 -11   7       30.75       30.02      2.68 o 
  -3 -10   7       17.86       20.16      3.75 o 
  -2 -10   7       43.29       43.30      2.74 o 
  -1 -10   7       36.43       38.07      2.61 o 
   0 -10   7        3.99        4.80      1.01 o 
   1 -10   7        1.75        1.30      0.86 o 
   2 -10   7      124.27      109.22      8.21 o 
   3 -10   7        3.53        2.58      1.01 o 
   4 -10   7       62.29       60.49      3.33 o 
   5 -10   7       89.13       96.59      3.48 o 
   6 -10   7       29.77       31.82      1.73 o 
   7 -10   7       44.89       48.83      4.06 o 
  -3  -9   7       77.73       76.46      3.98 o 
  -2  -9   7       11.25       14.57      1.95 o 
  -1  -9   7        0.02       -0.32      0.77 o 
   0  -9   7       91.44       85.52      3.34 o 
   1  -9   7      146.95      138.32      6.61 o 
   2  -9   7      323.01      311.49     10.40 o 
   3  -9   7       44.27       39.97      2.89 o 
   4  -9   7        5.76        4.90      1.23 o 
   5  -9   7       29.01       28.14      1.74 o 
   6  -9   7       34.34       38.03      1.65 o 
   7  -9   7       80.54       89.80      4.35 o 
   8  -9   7       55.71       66.67      3.56 o 
  -4  -8   7       84.84       92.45      6.41 o 
  -3  -8   7       14.93       12.04      1.42 o 
  -2  -8   7       13.47       13.17      1.33 o 
  -1  -8   7      258.34      240.20      5.62 o 
   0  -8   7      377.06      362.42      7.89 o 
   1  -8   7       78.88       86.39      2.64 o 
   2  -8   7        0.03        0.17      1.10 o 
   3  -8   7       17.56       16.70      1.80 o 
   4  -8   7       29.84       29.65      1.66 o 
   5  -8   7      102.14      104.83      2.78 o 
   6  -8   7      190.54      193.87      5.80 o 
   7  -8   7       54.43       62.79      3.97 o 
   8  -8   7       28.92       34.45      2.29 o 
  -6  -7   7        1.84        0.16      0.94 o 
  -4  -7   7       68.12       78.95      5.79 o 
  -3  -7   7       21.55       21.56      1.40 o 
  -2  -7   7      199.68      194.29      4.97 o 
  -1  -7   7       15.65       20.70      1.43 o 
   0  -7   7      108.07       98.67      3.43 o 
   1  -7   7       32.45       26.15      1.37 o 
   2  -7   7        8.18        8.25      1.23 o 
   3  -7   7      107.90      109.77      4.34 o 
   4  -7   7        4.28        1.83      0.57 o 
   5  -7   7        0.04        0.31      0.58 o 
   6  -7   7        0.98        1.69      0.97 o 
   7  -7   7       28.33       31.58      2.09 o 
   8  -7   7       20.36       23.23      2.30 o 
  -6  -6   7        4.64        3.13      1.10 o 
  -5  -6   7        0.01        0.31      0.63 o 
  -4  -6   7      143.85      145.90     10.01 o 
  -3  -6   7      164.53      168.04      4.14 o 
  -2  -6   7      645.79      646.89      8.76 o 
  -1  -6   7        2.83        2.57      0.42 o 
   0  -6   7       24.85       27.44      0.91 o 
   1  -6   7        5.97        7.18      0.69 o 
   2  -6   7       14.12       17.81      0.99 o 
   3  -6   7      102.69       99.02      2.32 o 
   4  -6   7      471.91      479.99     12.61 o 
   5  -6   7       26.85       26.16      2.44 o 
   6  -6   7       39.50       42.26      2.20 o 
   7  -6   7       11.66        7.25      1.31 o 
   8  -6   7        7.23        5.06      1.54 o 
  -7  -5   7       53.20       57.25      3.75 o 
  -6  -5   7        0.75       -0.31      0.94 o 
  -5  -5   7       64.58       61.86      2.70 o 
  -4  -5   7      205.63      208.22      6.49 o 
  -3  -5   7        5.13        7.48      1.01 o 
  -2  -5   7      190.71      194.28      3.23 o 
  -1  -5   7      219.95      204.32      2.98 o 
   0  -5   7       65.51       67.05      1.29 o 
   1  -5   7      122.09      109.30      1.93 o 
   2  -5   7      482.60      495.79      9.67 o 
   3  -5   7       16.59       16.98      1.04 o 
   4  -5   7        2.39        3.27      0.83 o 
   5  -5   7      645.51      619.98     12.16 o 
   6  -5   7       23.45       25.37      1.84 o 
   7  -5   7        2.98        3.34      1.08 o 
   8  -5   7        0.57        0.42      1.02 o 
  -7  -4   7       73.11       82.91      4.85 o 
  -6  -4   7       68.37       61.63      3.75 o 
  -5  -4   7        0.18        0.81      0.60 o 
  -4  -4   7       11.83       10.70      1.51 o 
  -3  -4   7      259.66      252.07      5.05 o 
  -2  -4   7      451.47      412.37      6.45 o 
  -1  -4   7       47.79       45.68      1.67 o 
   0  -4   7      772.84      807.48      9.93 o 
   1  -4   7        6.30        7.02      0.69 o 
   2  -4   7        4.34       11.60      0.59 o 
   3  -4   7      510.45      535.14      7.45 o 
   4  -4   7      406.16      393.88      6.44 o 
   5  -4   7      277.15      282.64     10.52 o 
   6  -4   7        0.65       -0.07      0.78 o 
   7  -4   7        2.04        0.89      0.96 o 
   8  -4   7       49.10       50.46      2.37 o 
  -8  -3   7       14.55       13.92      2.66 o 
  -7  -3   7       17.51       18.46      2.50 o 
  -6  -3   7       26.29       21.43      2.50 o 
  -5  -3   7      177.82      184.04      5.07 o 
  -4  -3   7        0.64        0.88      0.61 o 
  -3  -3   7       93.48       83.78      1.96 o 
  -2  -3   7      370.61      382.32      6.19 o 
  -1  -3   7      646.57      648.65      8.14 o 
   0  -3   7        0.09        0.03      0.28 o 
   1  -3   7      236.17      219.37      3.19 o 
   2  -3   7      161.79      157.54      2.55 o 
   3  -3   7       52.12       52.74      2.11 o 
   4  -3   7       38.50       37.11      1.32 o 
   5  -3   7      106.18      103.60      3.33 o 
   6  -3   7       74.91       69.31      2.67 o 
   7  -3   7        0.21       -0.64      0.92 o 
   8  -3   7       40.74       43.27      3.52 o 
  -8  -2   7        3.93        3.29      1.88 o 
  -7  -2   7       80.45       77.59      5.16 o 
  -6  -2   7       23.26       25.97      2.82 o 
  -5  -2   7      257.02      243.02      5.02 o 
  -4  -2   7        4.65        1.30      0.49 o 
  -3  -2   7      131.92      140.35      2.88 o 
  -2  -2   7        0.40        0.50      0.33 o 
  -1  -2   7       47.06       39.18      1.19 o 
   0  -2   7        5.26        3.11      0.31 o 
   1  -2   7       36.84       28.94      0.83 o 
   2  -2   7       38.88       49.46      1.29 o 
   3  -2   7        5.50        2.49      0.52 o 
   4  -2   7       14.80       14.40      1.09 o 
   5  -2   7       17.07       19.79      1.20 o 
   6  -2   7       59.78       59.33      2.17 o 
   7  -2   7       20.55       17.29      5.40 o 
  -8  -1   7        0.66        2.19      1.88 o 
  -7  -1   7       73.48       66.01      5.01 o 
  -6  -1   7        0.01       -0.10      0.86 o 
  -5  -1   7        0.67        0.91      0.99 o 
  -4  -1   7       25.73       23.69      1.31 o 
  -3  -1   7      238.00      213.43      4.00 o 
  -2  -1   7      124.69      116.24      2.38 o 
  -1  -1   7        0.30       -0.12      0.18 o 
   0  -1   7       34.28       45.36      1.27 o 
   1  -1   7      156.44      152.01      2.40 o 
   2  -1   7      152.67      170.64      2.84 o 
   3  -1   7       15.24       17.88      1.20 o 
   4  -1   7        8.45        7.35      0.84 o 
   5  -1   7        2.62        2.40      0.65 o 
   6  -1   7       16.22       16.44      1.24 o 
   7  -1   7      110.84      102.50      5.63 o 
  -8   0   7       57.28       61.16      5.48 o 
  -7   0   7        0.04        0.00      1.41 o 
  -6   0   7        7.63        3.75      1.72 o 
  -5   0   7       56.87       60.01      2.53 o 
  -4   0   7      335.79      307.27      6.29 o 
  -3   0   7      137.25      135.35      2.58 o 
  -2   0   7      172.94      163.67      2.58 o 
  -1   0   7      597.70      612.18      7.25 o 
   0   0   7      207.37      216.53      3.11 o 
   1   0   7      127.85      127.49      2.18 o 
   2   0   7       14.61       17.11      0.99 o 
   3   0   7       31.78       35.14      1.75 o 
   4   0   7       43.87       41.05      1.57 o 
   5   0   7      211.02      208.82      5.78 o 
   6   0   7       30.38       28.95      2.25 o 
   7   0   7        2.90        2.50      2.19 o 
  -8   1   7        0.01        2.19      2.19 o 
  -7   1   7        5.49        4.69      2.19 o 
  -6   1   7       54.41       52.72      4.85 o 
  -5   1   7       38.64       41.27      2.23 o 
  -4   1   7      274.28      245.67      5.86 o 
  -3   1   7      354.58      356.35      5.24 o 
  -2   1   7       72.00       61.37      2.03 o 
  -1   1   7       12.81       17.57      0.82 o 
   0   1   7      193.33      173.95      3.17 o 
   1   1   7      175.38      172.74      2.75 o 
   2   1   7      123.90      116.16      2.72 o 
   3   1   7      568.49      531.68      8.44 o 
   4   1   7       21.18       20.57      1.26 o 
   5   1   7        8.81        7.00      1.39 o 
   6   1   7       10.93        7.70      1.93 o 
  -8   2   7       28.34       26.91      4.38 o 
  -7   2   7      111.18      113.10      7.67 o 
  -6   2   7        5.50        3.29      2.03 o 
  -5   2   7       10.29       11.87      1.11 o 
  -4   2   7        9.44        8.27      0.76 o 
  -3   2   7       54.46       61.22      1.50 o 
  -2   2   7      162.62      157.81      2.73 o 
  -1   2   7      335.73      304.83      3.92 o 
   0   2   7      169.51      168.67      2.87 o 
   1   2   7      262.15      255.87      4.65 o 
   2   2   7       80.72       81.20      3.21 o 
   3   2   7       25.80       24.17      1.17 o 
   4   2   7        0.98        0.58      0.99 o 
   5   2   7       18.26       21.48      2.54 o 
   6   2   7       29.21       27.06      3.91 o 
  -8   3   7        0.17       -2.19      2.19 o 
  -7   3   7        5.24        3.60      2.66 o 
  -6   3   7      100.31       98.04      3.96 o 
  -5   3   7      137.42      137.60      3.98 o 
  -4   3   7       49.12       45.81      1.67 o 
  -3   3   7      211.85      210.98      3.42 o 
  -2   3   7       55.94       48.84      1.55 o 
  -1   3   7        0.00       -0.40      0.40 o 
   0   3   7       76.28       77.62      3.06 o 
   1   3   7       28.67       26.98      1.25 o 
   2   3   7        0.19        0.24      0.47 o 
   3   3   7       18.98       15.44      2.89 o 
   4   3   7        3.54        1.83      1.31 o 
   5   3   7       20.13       12.36      3.13 o 
  -8   4   7       28.80       25.65      5.01 o 
  -7   4   7       16.16       12.63      4.07 o 
  -6   4   7       29.71       29.22      2.75 o 
  -5   4   7        8.90        7.19      0.81 o 
  -4   4   7      227.52      229.74      4.62 o 
  -3   4   7      213.36      206.03      3.64 o 
  -2   4   7       30.77       31.07      1.43 o 
  -1   4   7       39.97       39.26      1.51 o 
   0   4   7        1.38        1.45      0.60 o 
   1   4   7       11.07        9.59      1.48 o 
   2   4   7       19.03       17.53      2.58 o 
   3   4   7       19.68       19.07      5.71 o 
   4   4   7        3.20        3.08      1.54 o 
  -7   5   7        7.99        8.45      1.88 o 
  -6   5   7       55.75       52.92      2.25 o 
  -5   5   7      238.26      239.05      5.02 o 
  -4   5   7       11.16       11.56      0.99 o 
  -3   5   7       86.55       83.29      2.40 o 
  -2   5   7       96.33       93.67      2.35 o 
  -1   5   7       78.19       81.48      2.01 o 
   0   5   7       34.02       31.89      1.76 o 
   1   5   7        6.37        6.20      1.34 o 
   2   5   7       13.38        9.50      2.19 o 
   3   5   7       11.04       13.55      4.69 o 
  -7   6   7       20.66       22.33      1.53 o 
  -6   6   7        6.25        5.25      1.33 o 
  -5   6   7       20.71       23.55      1.66 o 
  -4   6   7       54.84       55.63      5.01 o 
  -3   6   7      117.83      128.17      4.05 o 
  -2   6   7       93.78       97.18      2.96 o 
  -1   6   7       58.61       56.21      4.73 o 
   0   6   7        2.12        1.49      1.10 o 
   1   6   7        3.46        3.99      1.66 o 
   2   6   7       46.62       47.40      5.16 o 
  -6   7   7        0.11        0.54      0.94 o 
  -5   7   7        2.81        2.10      1.49 o 
  -4   7   7       16.29       14.11      1.47 o 
  -3   7   7        7.58        7.00      1.72 o 
  -2   7   7       41.78       47.31      2.00 o 
  -1   7   7       20.95       30.41      4.46 o 
   0   7   7       14.83       10.69      2.82 o 
   1   7   7        1.50       -0.31      2.35 o 
  -4   8   7        1.04        1.19      1.09 o 
  -3   8   7        0.10       -0.22      0.82 o 
  -2   8   7        6.59        5.06      1.71 o 
  -1   8   7        0.01       -0.16      2.19 o 
   1 -13   8        0.83        0.78      1.25 o 
   2 -13   8       44.77       43.80      3.44 o 
   3 -13   8        9.35       10.64      2.03 o 
   4 -13   8        6.50        7.51      2.19 o 
  -1 -12   8       66.83       67.65      2.31 o 
   0 -12   8       26.25       24.04      1.98 o 
   1 -12   8       57.13       51.89      4.38 o 
   2 -12   8        4.48        5.45      1.38 o 
   3 -12   8        0.61       -0.69      1.01 o 
   4 -12   8       11.80       11.14      1.44 o 
   5 -12   8       51.95       50.32      2.72 o 
   6 -12   8       91.76       87.29      5.79 o 
  -3 -11   8        9.98       10.35      2.22 o 
  -2 -11   8        2.97        2.26      0.94 o 
  -1 -11   8      118.26      126.07      6.65 o 
   0 -11   8        6.91        6.38      1.72 o 
   1 -11   8        1.25        0.99      1.10 o 
   2 -11   8       17.07       18.66      2.74 o 
   3 -11   8      163.63      163.26      6.02 o 
   4 -11   8       80.80       76.78      4.02 o 
   5 -11   8       24.83       25.45      4.04 o 
   6 -11   8       11.06       12.03      1.80 o 
  -3 -10   8        0.07       -0.37      1.49 o 
  -2 -10   8        1.40        0.14      0.60 o 
  -1 -10   8        0.31        0.43      0.73 o 
   0 -10   8       16.35       12.94      1.40 o 
   1 -10   8       97.41       88.10      3.70 o 
   2 -10   8      135.57      131.35      5.01 o 
   3 -10   8        0.09       -0.64      0.96 o 
   4 -10   8       32.19       26.39      2.37 o 
   5 -10   8        3.99        2.64      1.33 o 
   6 -10   8       24.10       26.44      1.70 o 
   7 -10   8       21.92       23.93      3.75 o 
  -3  -9   8        2.06        0.63      2.35 o 
  -2  -9   8        7.29        5.12      2.35 o 
  -1  -9   8        9.42        7.49      1.15 o 
   0  -9   8      108.78       99.12      3.81 o 
   1  -9   8      163.08      166.00      4.28 o 
   2  -9   8      151.17      138.54      6.18 o 
   3  -9   8        1.77        1.67      0.98 o 
   4  -9   8       26.36       27.65      2.43 o 
   5  -9   8        1.15        1.04      0.83 o 
   6  -9   8       15.81       15.68      1.48 o 
   7  -9   8        3.35        2.23      1.21 o 
  -3  -8   8       69.22       65.19      3.91 o 
  -2  -8   8        0.13        0.74      1.33 o 
  -1  -8   8      171.88      173.61      5.44 o 
   0  -8   8      314.42      321.46     11.81 o 
   1  -8   8       23.38       21.20      3.36 o 
   2  -8   8        2.59        4.12      1.49 o 
   3  -8   8      106.04       98.26      6.10 o 
   4  -8   8        1.13        1.54      1.03 o 
   5  -8   8       58.73       58.19      2.28 o 
   6  -8   8       75.82       78.38      3.07 o 
   7  -8   8        0.17        0.49      1.10 o 
   8  -8   8        2.59        5.41      1.49 o 
  -6  -7   8        8.27        6.88      1.41 o 
  -5  -7   8       13.91       16.58      1.56 o 
  -4  -7   8       21.26       29.61      5.79 o 
  -3  -7   8      252.68      267.03      6.83 o 
  -2  -7   8      114.28      110.71      3.40 o 
  -1  -7   8        2.57        2.40      0.81 o 
   0  -7   8       69.43       70.91      1.74 o 
   1  -7   8      452.33      425.30     15.33 o 
   2  -7   8      206.79      178.71      9.31 o 
   3  -7   8       78.74       76.90      2.59 o 
   4  -7   8      294.90      283.47      5.33 o 
   5  -7   8        0.51        0.89      0.68 o 
   6  -7   8        0.35        1.30      0.99 o 
   7  -7   8       82.21       81.36      5.12 o 
   8  -7   8       62.98       65.48      3.78 o 
  -6  -6   8       16.17       19.08      2.03 o 
  -5  -6   8        0.15        0.47      0.78 o 
  -4  -6   8        7.00        7.65      0.96 o 
  -3  -6   8      149.55      156.08      3.64 o 
  -2  -6   8        0.44        0.11      0.58 o 
  -1  -6   8      372.50      359.23      9.44 o 
   0  -6   8       62.27       55.54      1.63 o 
   1  -6   8        9.01       11.45      1.53 o 
   2  -6   8      600.96      568.41     14.43 o 
   3  -6   8      103.14      102.18      3.10 o 
   4  -6   8       37.75       35.92      3.23 o 
   5  -6   8       29.70       36.00      3.19 o 
   6  -6   8       86.47       90.28      6.16 o 
   7  -6   8        8.43        8.96      1.47 o 
   8  -6   8        3.51        2.52      1.27 o 
  -7  -5   8        1.92        4.07      1.72 o 
  -6  -5   8        7.23        8.45      1.56 o 
  -5  -5   8        0.89        0.94      0.94 o 
  -4  -5   8        5.61        4.18      1.15 o 
  -3  -5   8      449.11      453.29      8.32 o 
  -2  -5   8       18.94       15.31      1.36 o 
  -1  -5   8      504.53      489.81      7.05 o 
   0  -5   8      104.35      112.04      2.29 o 
   1  -5   8      418.23      403.13      6.41 o 
   2  -5   8       59.07       53.50      2.07 o 
   3  -5   8       92.74       84.53      2.49 o 
   4  -5   8       74.71       75.66      3.53 o 
   5  -5   8        0.54        0.54      0.83 o 
   6  -5   8        7.99        6.37      1.37 o 
   7  -5   8        2.93        3.69      2.15 o 
   8  -5   8        3.61        3.83      2.38 o 
  -7  -4   8        6.54        5.01      1.88 o 
  -6  -4   8        4.80        3.29      1.41 o 
  -5  -4   8       18.33       21.39      1.69 o 
  -4  -4   8       38.01       36.45      2.25 o 
  -3  -4   8      252.34      238.52      5.06 o 
  -2  -4   8        2.02        0.77      0.45 o 
  -1  -4   8       69.69       63.66      1.67 o 
   0  -4   8        9.27       12.62      0.78 o 
   1  -4   8       42.78       43.59      1.20 o 
   2  -4   8       11.11        8.30      0.70 o 
   3  -4   8       29.79       24.43      1.33 o 
   4  -4   8        4.52        4.75      0.82 o 
   5  -4   8       14.83       17.85      2.17 o 
   6  -4   8       85.06       84.26      5.37 o 
   7  -4   8        2.53        1.87      1.14 o 
  -7  -3   8       11.52        9.07      2.19 o 
  -6  -3   8       22.23       18.46      2.50 o 
  -5  -3   8      125.67      119.08      3.96 o 
  -4  -3   8      128.23      123.92      3.33 o 
  -3  -3   8        3.01        2.00      0.54 o 
  -2  -3   8        0.09       -0.10      0.42 o 
  -1  -3   8     1179.49     1098.47     16.18 o 
   0  -3   8      409.41      408.19      5.61 o 
   1  -3   8       44.01       48.02      1.72 o 
   2  -3   8        9.50       14.36      0.88 o 
   3  -3   8       79.48       81.57      3.17 o 
   4  -3   8       51.39       50.57      2.46 o 
   5  -3   8        2.45        1.67      0.87 o 
   6  -3   8       49.00       51.33      2.47 o 
   7  -3   8        1.12        0.58      0.90 o 
  -8  -2   8       10.57       14.08      3.13 o 
  -7  -2   8       13.06        7.82      2.35 o 
  -6  -2   8      110.18      100.74      6.10 o 
  -5  -2   8       10.61        8.55      1.06 o 
  -4  -2   8        4.43        3.76      0.76 o 
  -3  -2   8       60.54       65.04      1.89 o 
  -2  -2   8      257.80      254.46      4.74 o 
  -1  -2   8      802.59      791.44     10.73 o 
   0  -2   8     1035.92      993.51     11.97 o 
   1  -2   8      336.08      350.36      4.94 o 
   2  -2   8       49.99       49.88      1.44 o 
   3  -2   8        8.61        8.78      0.85 o 
   4  -2   8       16.27       16.40      1.40 o 
   5  -2   8       26.23       28.10      3.70 o 
   6  -2   8      109.75      109.95      3.55 o 
   7  -2   8      165.34      168.73      7.02 o 
  -8  -1   8       48.36       54.13      5.48 o 
  -7  -1   8        6.52        5.94      2.35 o 
  -6  -1   8       20.01       16.43      2.82 o 
  -5  -1   8        7.14        5.48      1.38 o 
  -4  -1   8       50.98       64.19      2.85 o 
  -3  -1   8      146.05      139.83      3.09 o 
  -2  -1   8      140.44      146.32      2.82 o 
  -1  -1   8      393.02      377.17      5.10 o 
   0  -1   8      333.16      317.30      4.54 o 
   1  -1   8       21.94       24.51      1.52 o 
   2  -1   8      218.71      197.40      3.35 o 
   3  -1   8       54.02       45.11      2.64 o 
   4  -1   8       33.12       29.41      1.60 o 
   5  -1   8      132.83      131.58      3.58 o 
   6  -1   8       14.46       10.93      1.22 o 
   7  -1   8        0.24       -2.66      2.66 o 
  -8   0   8        0.88        0.63      2.03 o 
  -7   0   8        3.73        2.50      2.03 o 
  -6   0   8       25.11       28.31      3.75 o 
  -5   0   8      133.93      120.39      7.74 o 
  -4   0   8       28.01       21.91      2.39 o 
  -3   0   8       32.77       22.00      1.20 o 
  -2   0   8      185.04      169.47      3.53 o 
  -1   0   8       45.46       49.90      1.34 o 
   0   0   8      998.33      972.52     11.97 o 
   1   0   8      391.48      357.25      5.16 o 
   2   0   8        0.59        1.18      0.54 o 
   3   0   8        4.74        5.20      0.78 o 
   4   0   8        1.25        0.41      0.62 o 
   5   0   8       30.83       33.93      1.70 o 
   6   0   8        2.34        4.77      2.11 o 
  -8   1   8       57.28       68.67      6.57 o 
  -7   1   8        7.31        2.03      1.88 o 
  -6   1   8       29.09       32.54      4.38 o 
  -5   1   8       34.47       25.34      3.91 o 
  -4   1   8      221.94      224.03      5.58 o 
  -3   1   8      429.81      390.27      5.80 o 
  -2   1   8       45.57       37.73      1.20 o 
  -1   1   8      150.02      144.43      2.65 o 
   0   1   8       42.62       45.48      1.63 o 
   1   1   8        7.11        5.34      0.72 o 
   2   1   8        3.53        4.47      0.76 o 
   3   1   8       15.16       14.21      1.05 o 
   4   1   8       30.27       34.25      2.42 o 
   5   1   8        2.14        0.82      1.19 o 
  -8   2   8        3.14        2.97      2.82 o 
  -7   2   8       22.63       27.69      4.54 o 
  -6   2   8       49.91       56.32      5.94 o 
  -5   2   8       63.80       58.82      2.98 o 
  -4   2   8        3.44        2.92      0.79 o 
  -3   2   8       76.88       73.74      1.93 o 
  -2   2   8      616.73      595.68      7.87 o 
  -1   2   8      376.70      361.04      5.27 o 
   0   2   8        1.37        0.67      0.54 o 
   1   2   8        0.06       -0.37      0.50 o 
   2   2   8       82.39       85.59      2.52 o 
   3   2   8        2.71        3.28      0.70 o 
   4   2   8       52.67       51.32      2.96 o 
   5   2   8       14.89       16.27      3.29 o 
  -7   3   8        1.38       -2.19      2.19 o 
  -6   3   8       13.50       20.07      2.42 o 
  -5   3   8        0.01        1.00      0.53 o 
  -4   3   8      171.60      176.57      3.90 o 
  -3   3   8      438.17      420.66      6.93 o 
  -2   3   8       73.83       68.53      2.02 o 
  -1   3   8       66.46       61.11      2.30 o 
   0   3   8       80.04       80.50      2.93 o 
   1   3   8       41.76       42.63      1.74 o 
   2   3   8       59.08       61.43      2.07 o 
   3   3   8       18.89       17.68      2.91 o 
   4   3   8        1.07        0.81      1.27 o 
  -7   4   8        7.41        4.54      1.22 o 
  -6   4   8       43.97       44.35      2.32 o 
  -5   4   8       12.26       13.09      1.20 o 
  -4   4   8        0.18       -0.66      0.66 o 
  -3   4   8       52.41       52.75      2.38 o 
  -2   4   8      211.61      206.61      4.86 o 
  -1   4   8       54.88       56.44      3.18 o 
   0   4   8       38.69       41.52      3.19 o 
   1   4   8       14.44       13.34      0.90 o 
   2   4   8        3.15        5.13      1.35 o 
   3   4   8       16.14       18.29      3.52 o 
  -7   5   8        3.04        3.29      1.56 o 
  -6   5   8        0.79        0.05      0.71 o 
  -5   5   8        0.47        0.63      0.69 o 
  -4   5   8        3.70        2.06      0.68 o 
  -3   5   8        0.80        0.46      0.64 o 
  -2   5   8       31.61       29.70      1.31 o 
  -1   5   8        1.47        1.16      0.56 o 
   0   5   8        6.28        5.13      0.97 o 
   1   5   8        8.69        9.42      1.99 o 
   2   5   8        0.68       -0.61      1.18 o 
  -6   6   8       13.23       13.66      1.49 o 
  -5   6   8        2.03        1.25      0.88 o 
  -4   6   8       31.24       34.86      4.54 o 
  -3   6   8       10.82       10.13      1.24 o 
  -2   6   8        0.83        0.65      0.71 o 
  -1   6   8        0.10       -0.30      0.71 o 
   0   6   8       22.59       26.22      4.85 o 
   1   6   8        0.08       -0.94      2.35 o 
  -4   7   8       66.50       70.31      5.01 o 
  -3   7   8       31.13       30.44      2.19 o 
  -2   7   8       38.39       37.49      3.21 o 
  -1   7   8        1.86        3.13      1.66 o 
   1 -13   9       16.31       16.36      1.60 o 
   2 -13   9        6.28        7.50      1.33 o 
   3 -13   9        2.56        0.25      1.10 o 
   4 -13   9       24.29       23.82      5.40 o 
  -1 -12   9       18.52       19.13      1.73 o 
   0 -12   9        6.38        4.43      1.29 o 
   1 -12   9        0.96        1.73      1.01 o 
   2 -12   9        5.07        3.61      1.28 o 
   3 -12   9        4.25        0.89      1.14 o 
   4 -12   9       58.48       54.15      3.58 o 
   5 -12   9        0.76        0.55      1.96 o 
  -2 -11   9        0.09       -0.38      0.75 o 
  -1 -11   9        0.03        0.59      1.02 o 
   0 -11   9      123.52      110.40      4.38 o 
   1 -11   9        9.78       12.34      1.96 o 
   2 -11   9        4.48        3.25      1.29 o 
   3 -11   9      111.34      108.09      4.77 o 
   4 -11   9       84.36       78.57      4.17 o 
   5 -11   9       17.06       16.62      2.27 o 
   6 -11   9        3.02        1.27      1.33 o 
  -2 -10   9       20.30       17.63      3.21 o 
  -1 -10   9       68.40       66.35      5.55 o 
   0 -10   9      131.74      134.01     16.50 o 
   1 -10   9      139.94      128.79      4.89 o 
   2 -10   9      183.04      172.87      6.15 o 
   3 -10   9        2.90        3.65      1.41 o 
   4 -10   9       24.78       23.27      2.82 o 
   5 -10   9       19.09       16.46      2.23 o 
   6 -10   9        3.54        3.75      1.40 o 
   7 -10   9       28.26       25.19      3.13 o 
  -3  -9   9       29.28       36.61      2.50 o 
  -2  -9   9        2.98        5.19      1.14 o 
  -1  -9   9       13.58       11.01      1.41 o 
   0  -9   9      226.24      212.80      6.71 o 
   1  -9   9       84.74       82.70      4.03 o 
   2  -9   9       53.75       50.05      3.01 o 
   3  -9   9      285.59      280.32      8.64 o 
   4  -9   9       63.49       78.40      4.08 o 
   5  -9   9        1.97        1.58      0.92 o 
   6  -9   9       43.67       45.08      6.34 o 
   7  -9   9       14.64       17.08      1.82 o 
  -5  -8   9       85.45       93.08      4.22 o 
  -4  -8   9       73.41       84.63      3.91 o 
  -3  -8   9       86.06       85.41      4.22 o 
  -2  -8   9        0.05       -0.16      0.86 o 
  -1  -8   9        0.02        0.31      0.84 o 
   0  -8   9       46.18       41.64      2.60 o 
   1  -8   9      593.54      558.78     11.50 o 
   2  -8   9        0.46        0.18      0.85 o 
   3  -8   9        2.84        1.81      0.99 o 
   4  -8   9      120.47      118.74      7.04 o 
   5  -8   9       56.05       55.40      2.83 o 
   6  -8   9        4.32        3.45      1.37 o 
   7  -8   9       16.17       14.38      1.77 o 
  -6  -7   9       14.79       17.36      2.19 o 
  -5  -7   9        0.50        0.47      1.10 o 
  -4  -7   9       76.66       78.53      4.07 o 
  -3  -7   9       93.29      100.12      4.85 o 
  -2  -7   9       85.01       81.58      3.64 o 
  -1  -7   9       24.20       22.70      2.05 o 
   0  -7   9       24.16       24.63      3.11 o 
   1  -7   9       78.43       87.40      4.21 o 
   2  -7   9       15.97       17.85      5.32 o 
   3  -7   9      131.89      123.48      5.04 o 
   4  -7   9        3.45        3.64      0.96 o 
   5  -7   9        1.11        1.00      0.88 o 
   6  -7   9        3.82        5.07      1.82 o 
   7  -7   9        0.03       -0.71      1.15 o 
  -6  -6   9        0.34        2.50      1.41 o 
  -5  -6   9        0.03       -0.94      0.94 o 
  -4  -6   9        2.76        2.07      0.82 o 
  -3  -6   9       11.46       15.69      2.35 o 
  -2  -6   9      413.92      411.25      9.09 o 
  -1  -6   9      443.89      447.15      7.63 o 
   0  -6   9      118.26      116.70      3.20 o 
   1  -6   9       13.76       11.37      1.61 o 
   2  -6   9        0.67       -0.05      0.84 o 
   3  -6   9      119.28      106.63      4.92 o 
   4  -6   9        1.35        0.29      0.60 o 
   5  -6   9        1.58        1.19      0.96 o 
   6  -6   9       15.53       14.45      1.62 o 
   7  -6   9       41.58       41.28      3.13 o 
  -6  -5   9       22.08       21.27      2.66 o 
  -5  -5   9        1.31        1.25      1.25 o 
  -4  -5   9        0.72        0.82      0.82 o 
  -3  -5   9       82.68       84.32      4.69 o 
  -2  -5   9     1121.17     1082.14     17.56 o 
  -1  -5   9       52.48       53.27      1.74 o 
   0  -5   9       31.68       29.56      2.16 o 
   1  -5   9      236.23      242.80      5.36 o 
   2  -5   9      197.44      207.25      5.14 o 
   3  -5   9      145.83      135.05      3.21 o 
   4  -5   9       19.52       17.47      1.25 o 
   5  -5   9       84.35       81.90      3.16 o 
   6  -5   9        3.27        4.14      1.21 o 
   7  -5   9        2.26        1.89      1.26 o 
  -7  -4   9       86.30       95.42      6.10 o 
  -6  -4   9        5.69        2.66      1.56 o 
  -5  -4   9        8.32       12.20      2.19 o 
  -4  -4   9       38.10       43.18      2.71 o 
  -3  -4   9        4.88        3.84      0.94 o 
  -2  -4   9      134.07      135.54      3.04 o 
  -1  -4   9      170.06      177.31      4.00 o 
   0  -4   9      336.88      332.63      5.96 o 
   1  -4   9      471.68      471.22      6.98 o 
   2  -4   9      259.65      252.16      4.88 o 
   3  -4   9      206.50      204.01      4.50 o 
   4  -4   9        0.60        0.88      0.87 o 
   5  -4   9       17.71       20.36      1.74 o 
   6  -4   9       12.50       14.12      1.61 o 
   7  -4   9       16.70       16.40      2.46 o 
  -7  -3   9       17.14       13.77      2.82 o 
  -6  -3   9       39.26       45.21      4.22 o 
  -5  -3   9        2.03       -0.78      1.10 o 
  -4  -3   9      108.42       97.41      3.07 o 
  -3  -3   9       70.04       61.07      2.44 o 
  -2  -3   9      342.92      343.31      6.10 o 
  -1  -3   9      713.84      670.49     10.60 o 
   0  -3   9        0.65        0.74      0.51 o 
   1  -3   9      103.66       97.22      1.98 o 
   2  -3   9        0.03       -0.25      0.43 o 
   3  -3   9        0.46        0.96      0.81 o 
   4  -3   9      187.33      181.79      5.56 o 
   5  -3   9       20.04       17.36      1.63 o 
   6  -3   9        0.88        1.66      1.05 o 
   7  -3   9        0.03       -0.04      1.14 o 
  -7  -2   9        2.49       -0.47      1.72 o 
  -6  -2   9        0.40        0.00      1.56 o 
  -5  -2   9       74.91       55.38      4.85 o 
  -4  -2   9        3.65        3.69      0.89 o 
  -3  -2   9        3.02        3.57      0.86 o 
  -2  -2   9       79.39       76.78      2.27 o 
  -1  -2   9       18.21       23.35      1.87 o 
   0  -2   9      404.53      389.54      5.38 o 
   1  -2   9       40.33       44.69      1.35 o 
   2  -2   9      431.00      411.32      6.26 o 
   3  -2   9      223.41      216.15      4.82 o 
   4  -2   9       27.36       23.98      1.80 o 
   5  -2   9       44.74       46.96      4.65 o 
   6  -2   9        4.05        6.20      1.46 o 
  -7  -1   9        5.18        4.22      2.35 o 
  -6  -1   9       27.54       20.34      3.60 o 
  -5  -1   9       13.08       13.30      2.97 o 
  -4  -1   9      250.81      237.84      8.83 o 
  -3  -1   9      270.04      243.72      6.42 o 
  -2  -1   9      248.63      228.33      4.05 o 
  -1  -1   9       46.92       50.35      1.77 o 
   0  -1   9        1.41        0.60      0.46 o 
   1  -1   9        3.33        5.48      0.71 o 
   2  -1   9       99.38       93.36      2.63 o 
   3  -1   9       46.07       52.18      2.14 o 
   4  -1   9        8.08        9.14      1.17 o 
   5  -1   9       28.52       31.19      2.45 o 
   6  -1   9       54.06       65.23      6.41 o 
  -7   0   9        1.99        1.41      2.19 o 
  -6   0   9       39.71       47.09      5.16 o 
  -5   0   9       40.25       53.66      5.48 o 
  -4   0   9      150.71      134.15      4.52 o 
  -3   0   9      159.45      173.51      4.20 o 
  -2   0   9       81.41       83.66      1.77 o 
  -1   0   9        9.62       15.69      1.10 o 
   0   0   9      491.51      470.36      6.51 o 
   1   0   9      759.72      762.03     11.72 o 
   2   0   9       30.53       35.14      2.08 o 
   3   0   9        0.03       -0.68      0.68 o 
   4   0   9       12.34       10.87      1.25 o 
   5   0   9       21.25       25.76      2.19 o 
  -7   1   9       25.77       24.40      4.54 o 
  -6   1   9        0.28        0.78      2.03 o 
  -5   1   9        4.64        3.29      2.03 o 
  -4   1   9      112.77      102.32      4.92 o 
  -3   1   9       11.89       13.81      0.82 o 
  -2   1   9      218.03      218.80      3.58 o 
  -1   1   9      178.37      168.29      3.05 o 
   0   1   9       18.90       16.27      1.14 o 
   1   1   9      280.90      267.46      5.60 o 
   2   1   9       45.30       45.55      2.04 o 
   3   1   9        0.18       -0.22      0.83 o 
   4   1   9        1.82        1.81      0.82 o 
   5   1   9        1.52       -2.35      2.82 o 
  -7   2   9       12.35       12.05      3.91 o 
  -6   2   9        0.03       -0.94      2.19 o 
  -5   2   9       11.15       11.26      3.60 o 
  -4   2   9       14.95       11.47      0.92 o 
  -3   2   9       19.80       16.81      1.38 o 
  -2   2   9        0.15       -0.64      0.64 o 
  -1   2   9       38.84       42.20      1.69 o 
   0   2   9       52.33       56.37      2.25 o 
   1   2   9       98.20      100.00      3.16 o 
   2   2   9       32.70       33.80      1.83 o 
   3   2   9       32.04       32.39      3.35 o 
   4   2   9        1.74        4.54      3.13 o 
  -7   3   9        0.00        0.00      2.97 o 
  -6   3   9        4.04        3.13      2.97 o 
  -5   3   9       19.23       14.16      2.74 o 
  -4   3   9       10.24       10.45      1.09 o 
  -3   3   9        0.99        1.22      0.75 o 
  -2   3   9       48.58       44.56      1.90 o 
  -1   3   9        2.35        1.17      0.94 o 
   0   3   9        1.56        1.98      0.78 o 
   1   3   9        9.67        9.16      1.46 o 
   2   3   9       14.19       14.19      1.32 o 
   3   3   9       42.38       49.34      3.81 o 
  -6   4   9        1.77        2.84      1.05 o 
  -5   4   9       43.48       48.53      3.68 o 
  -4   4   9       51.10       53.17      2.32 o 
  -3   4   9       13.02       11.72      1.49 o 
  -2   4   9       46.79       47.39      2.32 o 
  -1   4   9       54.26       60.40      3.46 o 
   0   4   9       14.94       16.70      2.35 o 
   1   4   9        0.33        0.94      0.59 o 
   2   4   9        3.98        7.64      2.03 o 
  -6   5   9        2.57       -0.16      1.25 o 
  -5   5   9       32.58       31.81      2.00 o 
  -4   5   9       15.90       15.26      1.20 o 
  -3   5   9       63.04       66.98      2.28 o 
  -2   5   9      111.85      125.84      3.35 o 
  -1   5   9       69.77       72.43      2.84 o 
   0   5   9       11.40       12.30      1.28 o 
   1   5   9        0.25        0.94      2.50 o 
  -4   6   9       66.42       87.14      3.31 o 
  -3   6   9        0.92        0.45      0.98 o 
  -2   6   9        5.13        2.63      1.04 o 
  -1   6   9       26.67       26.39      1.89 o 
  -1 -12  10        1.95        1.25      1.10 o 
   0 -12  10       16.33       15.34      4.38 o 
   1 -12  10      110.86      119.67      5.05 o 
   2 -12  10       57.29       60.61      3.64 o 
   3 -12  10       48.24       43.18      3.75 o 
   4 -12  10       25.42       25.34      3.13 o 
  -2 -11  10        0.20        0.12      1.02 o 
  -1 -11  10      114.52      110.12      5.24 o 
   0 -11  10        4.49        5.75      1.29 o 
   1 -11  10        0.72        0.34      1.25 o 
   2 -11  10       72.02       68.17      4.77 o 
   3 -11  10       50.38       58.11      3.62 o 
   4 -11  10        5.22       -0.55      1.24 o 
   5 -11  10      108.40      107.94      6.57 o 
  -3 -10  10        9.71        9.86      1.56 o 
  -2 -10  10        0.09        0.94      1.96 o 
  -1 -10  10        8.99        6.68      1.43 o 
   0 -10  10        4.16        8.46      2.58 o 
   1 -10  10       18.25       13.25      4.22 o 
   2 -10  10       21.02       19.00      2.05 o 
   3 -10  10      184.68      190.73      7.90 o 
   4 -10  10        4.79        4.53      1.49 o 
   5 -10  10       32.01       26.98      2.77 o 
   6 -10  10       26.90       27.53      3.29 o 
  -4  -9  10        6.75        2.19      1.41 o 
  -3  -9  10       11.40        7.98      1.72 o 
  -2  -9  10        9.95        9.95      1.52 o 
  -1  -9  10       26.22       27.12      2.29 o 
   0  -9  10       13.42       16.51      1.89 o 
   1  -9  10       29.59       23.16      2.25 o 
   2  -9  10       23.64       23.10      2.27 o 
   3  -9  10       65.29       61.22      3.55 o 
   4  -9  10        0.84        0.76      1.01 o 
   5  -9  10        8.09        6.56      2.50 o 
   6  -9  10        4.39        3.39      4.85 o 
  -5  -8  10        0.14       -0.63      1.41 o 
  -4  -8  10       28.09       20.02      2.35 o 
  -3  -8  10       28.07       29.10      2.82 o 
  -2  -8  10       58.57       59.22      3.33 o 
  -1  -8  10       35.38       36.18      3.29 o 
   0  -8  10       64.34       69.31      3.83 o 
   1  -8  10      491.20      467.58     12.73 o 
   2  -8  10      225.79      223.22      7.52 o 
   3  -8  10       13.44       11.15      2.27 o 
   4  -8  10        1.02        2.50      1.23 o 
   5  -8  10       58.03       59.86      2.81 o 
   6  -8  10        4.68        7.15      1.32 o 
   7  -8  10        6.49        5.00      1.73 o 
  -5  -7  10        7.51       10.17      2.03 o 
  -4  -7  10       53.98       61.79      4.22 o 
  -3  -7  10      126.80      121.86      6.41 o 
  -2  -7  10        0.05       -0.95      0.95 o 
  -1  -7  10      137.92      132.29      6.10 o 
   0  -7  10      300.15      310.10      8.21 o 
   1  -7  10       95.53       92.87      3.46 o 
   2  -7  10      111.88      102.41      4.62 o 
   3  -7  10       17.03       19.15      2.17 o 
   4  -7  10       92.33       99.39      3.51 o 
   5  -7  10       63.08       69.10      2.81 o 
   6  -7  10       11.62       12.32      1.74 o 
   7  -7  10        4.25        3.73      2.35 o 
  -6  -6  10       22.14       22.37      3.13 o 
  -5  -6  10       48.38       46.93      3.91 o 
  -4  -6  10        0.17        0.94      1.41 o 
  -3  -6  10       94.19       82.60      5.32 o 
  -2  -6  10        3.87        5.46      1.42 o 
  -1  -6  10        0.81        0.74      0.78 o 
   0  -6  10        1.24        1.45      0.81 o 
   1  -6  10       68.66       68.47      3.11 o 
   2  -6  10      653.95      593.61     15.61 o 
   3  -6  10      164.94      163.22      5.59 o 
   4  -6  10        7.62        8.06      1.01 o 
   5  -6  10        4.50        5.11      1.45 o 
   6  -6  10       10.67        8.15      3.80 o 
   7  -6  10       30.97       31.93      3.83 o 
  -6  -5  10        0.09        1.56      1.72 o 
  -5  -5  10        2.18        1.10      1.56 o 
  -4  -5  10        0.19        0.23      0.94 o 
  -3  -5  10       17.63       20.82      2.89 o 
  -2  -5  10       81.71       70.41      2.26 o 
  -1  -5  10      175.79      164.01      4.72 o 
   0  -5  10      156.45      147.28      4.59 o 
   1  -5  10      184.71      167.94      5.06 o 
   2  -5  10       32.80       27.22      1.59 o 
   3  -5  10        4.03        3.02      0.73 o 
   4  -5  10      103.36       99.09      4.52 o 
   5  -5  10       10.49       12.33      1.74 o 
   6  -5  10       43.85       43.62      2.58 o 
  -6  -4  10       22.61       21.27      3.13 o 
  -5  -4  10        1.57        0.78      1.56 o 
  -4  -4  10       19.58       12.09      1.82 o 
  -3  -4  10       35.83       35.57      1.80 o 
  -2  -4  10       16.02       10.21      1.08 o 
  -1  -4  10      303.01      308.52      6.42 o 
   0  -4  10      143.37      137.72      3.81 o 
   1  -4  10       35.88       33.72      1.57 o 
   2  -4  10       16.34       20.69      1.09 o 
   3  -4  10        0.09        0.25      0.67 o 
   4  -4  10       21.09       20.76      1.72 o 
   5  -4  10       12.38       12.97      1.88 o 
   6  -4  10      121.84      126.13      4.36 o 
  -7  -3  10       13.39       19.71      3.60 o 
  -6  -3  10       43.51       43.33      4.69 o 
  -5  -3  10       26.89       31.60      4.07 o 
  -4  -3  10        1.85        1.64      2.35 o 
  -3  -3  10       31.75       26.11      2.43 o 
  -2  -3  10      130.20      115.80      5.36 o 
  -1  -3  10      694.25      662.12     10.73 o 
   0  -3  10      245.21      248.28      4.58 o 
   1  -3  10       44.32       42.36      1.51 o 
   2  -3  10       12.56        9.59      1.01 o 
   3  -3  10       10.34        7.59      1.10 o 
   4  -3  10      244.69      253.91      6.39 o 
   5  -3  10      101.30      108.75      7.09 o 
   6  -3  10        0.04        0.58      1.35 o 
  -7  -2  10       34.67       38.80      4.85 o 
  -6  -2  10       14.95       21.12      3.75 o 
  -5  -2  10       27.21       31.29      4.07 o 
  -4  -2  10       52.10       52.72      5.16 o 
  -3  -2  10       56.86       65.27      3.99 o 
  -2  -2  10       15.91       19.62      1.43 o 
  -1  -2  10      372.76      376.92      6.06 o 
   0  -2  10      451.22      451.25      6.20 o 
   1  -2  10        3.03        1.74      0.57 o 
   2  -2  10      165.53      168.18      3.46 o 
   3  -2  10       68.86       64.50      2.73 o 
   4  -2  10        0.25        0.49      1.37 o 
   5  -2  10       25.65       25.92      1.98 o 
   6  -2  10       13.67       13.99      1.80 o 
  -7  -1  10       19.79       18.15      3.91 o 
  -6  -1  10       21.09       15.33      3.60 o 
  -5  -1  10       55.99       49.43      5.32 o 
  -4  -1  10        5.09        1.10      1.88 o 
  -3  -1  10       10.38       10.67      1.95 o 
  -2  -1  10       21.20       20.49      2.16 o 
  -1  -1  10       20.89       22.37      0.92 o 
   0  -1  10      482.90      461.65      6.47 o 
   1  -1  10        8.37        5.38      1.12 o 
   2  -1  10        0.82        1.14      0.78 o 
   3  -1  10       10.87        9.03      1.17 o 
   4  -1  10       12.90       13.44      1.73 o 
   5  -1  10       10.08        9.16      1.55 o 
  -7   0  10       13.56       15.17      4.07 o 
  -6   0  10        0.01        3.44      2.50 o 
  -5   0  10        1.32        0.63      2.35 o 
  -4   0  10       10.18       23.78      4.22 o 
  -3   0  10       38.31       26.28      4.38 o 
  -2   0  10        4.86        3.59      0.56 o 
  -1   0  10        0.55       -0.25      0.45 o 
   0   0  10      101.90       89.92      2.31 o 
   1   0  10        3.33        3.07      1.09 o 
   2   0  10       30.34       37.21      1.90 o 
   3   0  10        0.25        0.49      1.11 o 
   4   0  10        0.36        0.57      1.04 o 
   5   0  10        1.49        1.10      1.25 o 
  -7   1  10        5.01        9.23      3.60 o 
  -6   1  10        4.98        7.35      3.29 o 
  -5   1  10       20.50       26.91      4.69 o 
  -4   1  10       18.91       10.17      3.60 o 
  -3   1  10      101.79       91.06      5.16 o 
  -2   1  10       28.30       30.84      1.38 o 
  -1   1  10       18.48       19.79      2.53 o 
   0   1  10        0.04        0.27      0.69 o 
   1   1  10        0.04       -0.29      0.80 o 
   2   1  10       99.52       99.39      4.56 o 
   3   1  10        5.65        4.91      1.23 o 
   4   1  10       13.49       13.28      1.80 o 
  -6   2  10       12.39       12.98      4.22 o 
  -5   2  10       29.57       23.62      4.85 o 
  -4   2  10       15.30       15.34      1.94 o 
  -3   2  10      118.15      109.90      3.15 o 
  -2   2  10       68.27       64.78      3.58 o 
  -1   2  10       33.01       31.55      2.92 o 
   0   2  10        3.40        2.86      0.91 o 
   1   2  10       19.68       21.65      1.63 o 
   2   2  10      189.95      194.91      5.75 o 
   3   2  10       17.01       18.76      1.64 o 
  -5   3  10       10.19       10.01      1.88 o 
  -4   3  10       19.16       22.09      1.72 o 
  -3   3  10       49.95       45.32      2.20 o 
  -2   3  10       41.92       42.99      3.60 o 
  -1   3  10       76.22       81.62      6.11 o 
   0   3  10       64.91       72.12      4.13 o 
   1   3  10        0.05       -0.45      0.76 o 
   2   3  10       29.01       28.11      2.11 o 
  -5   4  10        7.97        9.49      3.05 o 
  -4   4  10        3.24        3.35      0.98 o 
  -3   4  10       32.87       37.79      2.15 o 
  -2   4  10       66.21       67.09      2.92 o 
  -1   4  10       16.31       21.28      1.55 o 
   0   4  10        1.95        1.69      0.96 o 
   1   4  10        0.02       -0.04      0.68 o 
  -4   5  10        0.66        0.34      0.88 o 
  -3   5  10       22.25       18.48      1.55 o 
  -2   5  10        0.64        1.38      0.82 o 
  -1   5  10        1.63        1.37      0.74 o 
   0 -12  11        1.52        0.31      1.10 o 
   1 -12  11       23.57       30.35      2.97 o 
   2 -12  11        0.07       -0.16      1.25 o 
   3 -12  11        7.46        9.39      2.35 o 
  -1 -11  11       12.39       13.65      1.93 o 
   0 -11  11       49.28       44.80      3.08 o 
   1 -11  11       24.36       34.29      2.86 o 
   2 -11  11       46.46       53.54      3.53 o 
   3 -11  11        7.37       10.39      1.97 o 
   4 -11  11       11.29       14.70      2.82 o 
   5 -11  11       27.06       20.49      3.13 o 
  -3 -10  11       16.51       14.39      2.19 o 
  -2 -10  11        2.81        4.54      1.56 o 
  -1 -10  11       10.95       11.73      2.19 o 
   0 -10  11      169.49      156.96      8.92 o 
   1 -10  11       52.92       50.72      3.32 o 
   2 -10  11       45.29       41.32      3.12 o 
   3 -10  11      129.09      143.11      5.97 o 
   4 -10  11       81.92       83.54      4.57 o 
   5 -10  11       13.89       16.58      2.97 o 
  -3  -9  11        9.57       16.74      2.50 o 
  -2  -9  11       33.29       34.70      2.72 o 
  -1  -9  11       28.92       33.55      6.65 o 
   0  -9  11       33.95       35.32      7.04 o 
   1  -9  11      118.57      113.02     11.65 o 
   2  -9  11       73.73       76.15      4.11 o 
   3  -9  11       20.49       16.96      2.25 o 
   4  -9  11        2.30        1.33      2.82 o 
   5  -9  11        0.09       -1.06      1.18 o 
   6  -9  11       33.32       29.72      3.44 o 
  -4  -8  11       30.48       34.42      3.60 o 
  -3  -8  11        9.51       10.01      2.35 o 
  -2  -8  11        0.01       -0.98      0.98 o 
  -1  -8  11       10.16       12.28      1.88 o 
   0  -8  11       14.47       15.10      3.05 o 
   1  -8  11       54.44       48.02      3.52 o 
   2  -8  11       30.16       24.30      2.55 o 
   3  -8  11        6.67        3.60      3.91 o 
   4  -8  11      133.98      135.34      5.82 o 
   5  -8  11       28.48       32.73      8.06 o 
   6  -8  11       14.75       11.42      2.66 o 
  -5  -7  11        2.30        3.60      2.19 o 
  -4  -7  11        1.21        1.72      1.72 o 
  -3  -7  11       63.35       58.35      4.69 o 
  -2  -7  11       21.97       17.97      2.25 o 
  -1  -7  11       13.43       11.63      3.13 o 
   0  -7  11       35.04       31.74      2.74 o 
   1  -7  11        0.47        0.63      1.12 o 
   2  -7  11       18.67       16.15      2.19 o 
   3  -7  11        1.26        1.97      2.19 o 
   4  -7  11        7.41        7.87      1.31 o 
   5  -7  11       15.99       16.94      3.29 o 
   6  -7  11       81.50       91.04      6.02 o 
  -5  -6  11       15.89       21.27      3.44 o 
  -4  -6  11       42.45       42.71      4.22 o 
  -3  -6  11       18.98       17.99      3.13 o 
  -2  -6  11      108.52       98.11      4.63 o 
  -1  -6  11       65.65       75.67      4.07 o 
   0  -6  11       13.12       16.04      2.14 o 
   1  -6  11       11.50       15.08      2.10 o 
   2  -6  11      108.64      105.03      7.59 o 
   3  -6  11      156.83      152.71      4.62 o 
   4  -6  11        8.75        9.34      1.26 o 
   5  -6  11       13.71       15.36      1.70 o 
   6  -6  11        0.01        0.13      1.49 o 
  -6  -5  11       20.32       19.24      3.44 o 
  -5  -5  11       16.90       18.93      3.44 o 
  -4  -5  11       59.98       74.77      5.79 o 
  -3  -5  11       38.83       44.58      4.54 o 
  -2  -5  11      131.75      142.17     18.93 o 
  -1  -5  11       34.00       36.81      2.93 o 
   0  -5  11      174.39      157.10     10.32 o 
   1  -5  11       79.17       80.13      4.16 o 
   2  -5  11       31.11       35.79      2.16 o 
   3  -5  11      169.44      158.17      5.08 o 
   4  -5  11        0.57        2.39      1.02 o 
   5  -5  11        0.26        0.31      1.08 o 
   6  -5  11      105.79      123.95      5.03 o 
  -6  -4  11       22.51       21.12      3.75 o 
  -5  -4  11        5.57        3.75      2.35 o 
  -4  -4  11       14.47       10.79      2.97 o 
  -3  -4  11       18.93       18.82      2.42 o 
  -2  -4  11      158.29      131.87      7.98 o 
  -1  -4  11       87.61       96.95      4.65 o 
   0  -4  11        0.57        0.14      0.89 o 
   1  -4  11       76.03       66.97      4.94 o 
   2  -4  11       37.11       36.08      2.04 o 
   3  -4  11       20.40       18.41      1.46 o 
   4  -4  11       72.23       75.51      3.10 o 
   5  -4  11        1.92        2.52      1.24 o 
   6  -4  11        0.00        0.74      1.47 o 
  -6  -3  11        0.50        3.44      2.50 o 
  -5  -3  11        1.32       -1.72      1.88 o 
  -4  -3  11       13.16       12.20      3.13 o 
  -3  -3  11       40.72       43.24      4.46 o 
  -2  -3  11        1.38        2.38      1.31 o 
  -1  -3  11       42.50       38.87      2.39 o 
   0  -3  11       20.68       23.55      1.63 o 
   1  -3  11        0.85        0.91      0.56 o 
   2  -3  11        5.68        3.62      1.01 o 
   3  -3  11       15.42       14.30      1.52 o 
   4  -3  11        3.84        3.13      1.17 o 
   5  -3  11       10.80        8.10      1.76 o 
  -6  -2  11        3.74        5.16      2.66 o 
  -5  -2  11        3.00        3.13      2.35 o 
  -4  -2  11        4.63        1.56      2.19 o 
  -3  -2  11        3.89        6.08      1.76 o 
  -2  -2  11       12.91       17.67      2.36 o 
  -1  -2  11        0.03        0.55      0.82 o 
   0  -2  11       98.76       95.74      2.21 o 
   1  -2  11       36.06       44.38      1.76 o 
   2  -2  11        1.10        1.77      0.90 o 
   3  -2  11        0.68        0.28      0.89 o 
   4  -2  11        1.60        2.24      1.12 o 
   5  -2  11       27.90       19.86      3.83 o 
  -6  -1  11       39.46       39.26      5.48 o 
  -5  -1  11       41.19       34.88      5.16 o 
  -4  -1  11       62.23       56.16      6.10 o 
  -3  -1  11       18.47       11.26      3.60 o 
  -2  -1  11       25.98       21.06      2.65 o 
  -1  -1  11       18.14       19.44      1.51 o 
   0  -1  11       67.39       71.00      2.30 o 
   1  -1  11      152.62      161.91      3.72 o 
   2  -1  11       10.38       10.82      1.39 o 
   3  -1  11       14.37       23.41      1.88 o 
   4  -1  11        6.79        8.68      1.68 o 
  -6   0  11      121.68      135.94      9.86 o 
  -5   0  11       59.49       63.20      6.73 o 
  -4   0  11       65.39       71.65      7.20 o 
  -3   0  11        9.89        8.45      3.29 o 
  -2   0  11       11.82       13.73      1.89 o 
  -1   0  11       17.22       17.86      1.11 o 
   0   0  11       33.89       33.30      2.08 o 
   1   0  11      188.63      180.90      6.55 o 
   2   0  11        4.78        6.76      1.41 o 
   3   0  11       44.89       57.28      3.79 o 
   4   0  11       42.09       43.83      5.87 o 
  -6   1  11       50.86       57.57      7.04 o 
  -5   1  11       10.64        5.79      3.13 o 
  -4   1  11        8.73        4.07      3.29 o 
  -3   1  11        1.39        1.13      1.23 o 
  -2   1  11        5.28        7.45      1.04 o 
  -1   1  11       14.10       12.12      1.38 o 
   0   1  11        4.77        4.28      1.02 o 
   1   1  11      176.89      192.21      7.11 o 
   2   1  11       34.90       43.85      2.31 o 
   3   1  11       23.06       23.52      5.40 o 
  -5   2  11       17.68       15.49      4.54 o 
  -4   2  11        6.84       10.64      2.03 o 
  -3   2  11        9.12       10.20      1.13 o 
  -2   2  11        9.88        8.32      1.96 o 
  -1   2  11        1.84        3.54      0.93 o 
   0   2  11        0.00        0.19      0.81 o 
   1   2  11        5.65        6.70      1.21 o 
   2   2  11        0.00       -0.05      1.10 o 
  -5   3  11        8.21       12.05      2.19 o 
  -4   3  11        7.65        7.98      1.88 o 
  -3   3  11        2.57        4.66      2.35 o 
  -2   3  11       38.11       36.20      2.21 o 
  -1   3  11       42.90       43.73      2.66 o 
   0   3  11       19.61       22.39      1.70 o 
   1   3  11        0.34        1.15      1.09 o 
  -3   4  11       16.69       19.24      1.72 o 
  -2   4  11       19.27       12.39      1.49 o 
  -1   4  11       17.44       15.70      1.73 o 
   0 -11  12       25.86       27.14      2.59 o 
   1 -11  12       48.79       56.70      4.77 o 
   2 -11  12        0.25       -0.31      1.10 o 
   3 -11  12        3.05       -0.16      1.41 o 
  -2 -10  12        0.19       -0.78      1.41 o 
  -1 -10  12       13.17       15.55      3.91 o 
   0 -10  12        0.32       -0.69      2.42 o 
   1 -10  12       15.04       12.63      2.19 o 
   2 -10  12        0.18        1.26      1.37 o 
   3 -10  12        2.82        3.35      2.11 o 
   4 -10  12       12.90       13.30      2.82 o 
  -3  -9  12        1.09        0.63      1.72 o 
  -2  -9  12       48.39       59.60      4.69 o 
  -1  -9  12       24.15       28.22      2.69 o 
   0  -9  12        7.01        4.54      1.71 o 
   1  -9  12       18.11       14.76      5.94 o 
   2  -9  12       20.12       14.21      2.20 o 
   3  -9  12       43.04       53.52      3.75 o 
   4  -9  12        0.49        1.88      1.72 o 
  -3  -8  12       20.12       27.06      3.60 o 
  -2  -8  12       79.88       81.97      5.79 o 
  -1  -8  12       21.56       19.28      2.97 o 
   0  -8  12       10.78       13.61      2.20 o 
   1  -8  12       53.00       53.76      3.67 o 
   2  -8  12       29.80       29.68      2.92 o 
   3  -8  12       27.00       37.91      3.26 o 
   4  -8  12       75.60       84.10      5.94 o 
   5  -8  12       44.27       49.12      4.38 o 
  -4  -7  12       31.10       33.32      4.22 o 
  -3  -7  12       62.59       66.48      5.48 o 
  -2  -7  12       50.34       62.73      5.32 o 
  -1  -7  12       37.23       40.88      5.94 o 
   0  -7  12        0.65        1.16      3.21 o 
   1  -7  12       15.80       16.72      2.37 o 
   2  -7  12      129.15      118.92      7.27 o 
   3  -7  12       22.74       24.50      2.71 o 
   4  -7  12       15.74       19.61      1.93 o 
   5  -7  12       27.78       21.12      3.29 o 
  -5  -6  12       78.96       81.81      6.57 o 
  -4  -6  12       34.10       37.39      4.69 o 
  -3  -6  12        1.93        0.47      1.72 o 
  -2  -6  12        0.96       -0.31      1.72 o 
  -1  -6  12       14.41       16.76      3.29 o 
   0  -6  12        4.15        2.47      1.35 o 
   1  -6  12        9.45        9.98      2.03 o 
   2  -6  12       11.26       12.92      3.75 o 
   3  -6  12        7.12        9.91      1.46 o 
   4  -6  12        0.67        0.82      1.31 o 
   5  -6  12        0.28       -0.58      1.27 o 
  -5  -5  12        6.92        7.04      3.13 o 
  -4  -5  12        0.55       -0.16      2.03 o 
  -3  -5  12        3.42        1.56      2.19 o 
  -2  -5  12        5.63        3.91      2.19 o 
  -1  -5  12        4.12        3.55      3.05 o 
   0  -5  12       12.07        8.83      1.82 o 
   1  -5  12       21.76       31.19      2.92 o 
   2  -5  12        0.72        1.72      0.98 o 
   3  -5  12        8.77       10.62      2.19 o 
   4  -5  12       26.58       28.03      4.23 o 
   5  -5  12        1.06        0.91      1.38 o 
  -5  -4  12       10.62        7.35      3.13 o 
  -4  -4  12        0.02        1.72      2.35 o 
  -3  -4  12       14.90        8.76      2.97 o 
  -2  -4  12        3.57       -0.78      1.72 o 
  -1  -4  12       49.69       54.13      6.80 o 
   0  -4  12       32.98       34.28      2.99 o 
   1  -4  12       65.51       63.71      4.04 o 
   2  -4  12       27.20       29.91      1.48 o 
   3  -4  12       19.51       25.42      1.77 o 
   4  -4  12       65.54       65.38      6.05 o 
   5  -4  12       17.22       24.93      2.58 o 
  -5  -3  12       34.58       44.43      5.63 o 
  -4  -3  12        4.07        5.01      2.66 o 
  -3  -3  12       39.90       42.24      5.32 o 
  -2  -3  12       72.17       86.82      7.20 o 
  -1  -3  12       50.28       53.04      9.62 o 
   0  -3  12       41.47       42.43      3.44 o 
   1  -3  12       38.55       40.16      2.90 o 
   2  -3  12       29.09       31.45      1.87 o 
   3  -3  12       18.52       23.64      1.93 o 
   4  -3  12       68.97       73.90      3.74 o 
  -5  -2  12       24.81       27.84      5.01 o 
  -4  -2  12       51.56       57.57      6.57 o 
  -3  -2  12       62.82       68.20      6.73 o 
  -2  -2  12       49.26       55.06      5.94 o 
  -1  -2  12        0.51       -0.35      1.16 o 
   0  -2  12       14.73       15.96      2.29 o 
   1  -2  12        0.08       -0.76      0.82 o 
   2  -2  12       23.18       20.85      1.72 o 
   3  -2  12       18.87       16.74      2.47 o 
   4  -2  12       32.31       35.05      2.82 o 
  -5  -1  12       31.44       27.38      5.16 o 
  -4  -1  12        3.34        2.35      2.82 o 
  -3  -1  12        2.45        1.10      2.50 o 
  -2  -1  12        1.88        2.03      2.35 o 
  -1  -1  12        0.52       -0.33      0.82 o 
   0  -1  12       15.70       14.89      2.13 o 
   1  -1  12        0.36        1.18      0.85 o 
   2  -1  12        1.04        1.66      0.98 o 
   3  -1  12        8.28        8.05      1.96 o 
  -5   0  12       37.29       25.97      5.32 o 
  -4   0  12        3.19        5.63      3.29 o 
  -3   0  12        0.16       -0.16      2.66 o 
  -2   0  12       11.59       13.33      5.32 o 
  -1   0  12        0.00       -0.53      0.78 o 
   0   0  12       17.17       20.57      1.53 o 
   1   0  12       18.72       17.69      1.61 o 
   2   0  12       54.17       60.59      2.82 o 
  -4   1  12        2.45        1.56      3.13 o 
  -3   1  12        6.39        6.73      2.03 o 
  -2   1  12        3.90        2.94      0.90 o 
  -1   1  12       16.95       18.46      2.11 o 
   0   1  12       48.65       60.86      2.58 o 
   1   1  12       41.06       52.45      4.89 o 
  -4   2  12       11.44       11.73      2.35 o 
  -3   2  12       10.65        9.23      2.19 o 
  -2   2  12       11.48       13.42      1.80 o 
  -1   2  12        4.69        3.86      1.16 o 
   0   2  12       18.57       21.16      1.74 o 
  -1 -10  13        4.33        3.60      2.03 o 
   0 -10  13       18.17       19.68      2.63 o 
   1 -10  13       19.68       25.51      2.84 o 
   2 -10  13       61.32       74.15      5.63 o 
   3 -10  13        2.16        1.25      1.56 o 
  -2  -9  13       19.93       26.91      3.60 o 
  -1  -9  13       26.24       26.12      2.86 o 
   0  -9  13       13.56       16.01      2.43 o 
   1  -9  13        0.69        0.37      1.26 o 
   2  -9  13        4.29        4.47      1.71 o 
   3  -9  13        0.92        0.63      1.72 o 
   4  -9  13        0.86       -0.63      1.56 o 
  -3  -8  13       49.03       56.63      5.32 o 
  -2  -8  13       19.91       24.87      3.75 o 
  -1  -8  13       28.71       31.13      3.04 o 
   0  -8  13        1.46        1.15      1.44 o 
   1  -8  13        0.23        1.65      1.47 o 
   2  -8  13        0.48        0.75      1.33 o 
   3  -8  13        0.31        0.27      1.35 o 
   4  -8  13       33.55       23.31      3.60 o 
  -3  -7  13       23.58       31.44      4.22 o 
  -2  -7  13        0.14        0.63      2.03 o 
  -1  -7  13       17.61       18.40      2.52 o 
   0  -7  13        1.20        0.14      1.31 o 
   1  -7  13        0.02        0.88      1.42 o 
   2  -7  13       19.61       19.85      2.74 o 
   3  -7  13       37.49       40.33      3.49 o 
   4  -7  13       61.69       63.67      5.01 o 
  -4  -6  13       94.91       89.79      7.20 o 
  -3  -6  13        9.75        4.07      2.66 o 
  -2  -6  13        3.34       10.95      3.13 o 
  -1  -6  13       16.98       16.13      2.49 o 
   0  -6  13       16.26       19.10      2.56 o 
   1  -6  13        9.15       13.10      2.29 o 
   2  -6  13       44.37       51.45      5.24 o 
   3  -6  13       83.74       95.77      5.01 o 
   4  -6  13       66.54       70.55      5.16 o 
  -4  -5  13      104.58      116.85      8.45 o 
  -3  -5  13       56.86       78.84      6.88 o 
  -2  -5  13        0.02        3.91      2.50 o 
  -1  -5  13        9.07       11.58      3.13 o 
   0  -5  13       84.83       90.67      4.92 o 
   1  -5  13        8.35        5.85      3.68 o 
   2  -5  13        9.61       10.28      3.83 o 
   3  -5  13       36.76       33.89      2.97 o 
   4  -5  13       32.98       34.94      2.37 o 
  -4  -4  13       24.65       22.53      4.38 o 
  -3  -4  13       59.46       67.27      6.73 o 
  -2  -4  13       18.07       23.93      4.22 o 
  -1  -4  13       24.86       33.32      4.85 o 
   0  -4  13        3.05        5.63      1.77 o 
   1  -4  13       23.03       30.81      3.15 o 
   2  -4  13       11.17       12.19      2.27 o 
   3  -4  13        7.37        6.62      1.42 o 
  -4  -3  13       13.31       17.52      4.38 o 
  -3  -3  13       70.69       86.04      7.67 o 
  -2  -3  13        8.38        5.48      2.97 o 
  -1  -3  13       37.29       40.20      5.16 o 
   0  -3  13       14.21       17.07      3.05 o 
   1  -3  13        7.50        7.64      1.76 o 
   2  -3  13       14.34       19.12      1.60 o 
   3  -3  13        0.00       -1.02      1.20 o 
  -4  -2  13        6.47        2.82      3.13 o 
  -3  -2  13        0.65       -1.41      2.35 o 
  -2  -2  13        4.61        0.31      2.35 o 
  -1  -2  13        9.33        2.50      2.97 o 
   0  -2  13        5.11        5.48      1.55 o 
   1  -2  13       26.66       29.86      2.21 o 
   2  -2  13       86.66      108.74      3.88 o 
  -4  -1  13        7.86        9.70      3.75 o 
  -3  -1  13        0.01       -0.63      2.82 o 
  -2  -1  13        5.24       14.70      4.22 o 
  -1  -1  13       42.04       52.40      4.22 o 
   0  -1  13       10.50       10.17      1.11 o 
   1  -1  13       62.14       70.92      2.87 o 
   2  -1  13       75.45       86.63      3.81 o 
  -3   0  13        2.83       -0.31      2.97 o 
  -2   0  13        7.34        7.20      2.19 o 
  -1   0  13       20.63       24.25      3.13 o 
   0   0  13       23.10       28.40      2.82 o 
   1   0  13       23.24       27.59      2.27 o 
  -2   1  13        9.11       13.92      2.66 o 
   0  -9  14        1.08        2.47      1.76 o 
   1  -9  14        0.08        0.47      2.03 o 
  -1  -8  14        1.88        2.97      2.19 o 
   0  -8  14        1.42       -0.29      1.53 o 
   1  -8  14        2.70        3.47      3.52 o 
   2  -8  14        2.29        0.78      2.03 o 
  -2  -7  14       39.12       38.80      5.01 o 
  -1  -7  14       28.03       29.41      4.38 o 
   0  -7  14       13.83       15.60      2.58 o 
   1  -7  14        0.06       -1.56      1.56 o 
   2  -7  14       22.11       22.68      3.75 o 
  -2  -6  14       10.22       12.36      3.60 o 
  -1  -6  14       18.38       23.00      4.07 o 
   0  -6  14        2.02        3.80      1.80 o 
   1  -6  14        0.14        0.25      1.54 o 
   2  -6  14        9.08       11.89      3.13 o 
  -3  -5  14        7.03        9.39      3.44 o 
  -2  -5  14        0.56       -0.63      2.35 o 
  -1  -5  14        4.64        2.35      2.50 o 
   0  -5  14       39.29       46.67      6.57 o 
   1  -5  14      103.47      122.16      6.02 o 
  -3  -4  14       50.54       68.67      7.20 o 
  -2  -4  14       14.66        6.10      3.29 o 
  -1  -4  14        1.67        2.03      2.35 o 
   0  -4  14       11.09       12.56      2.38 o 
   1  -4  14       58.73       63.95     11.73 o 
   2  -4  14       23.69       27.69      3.75 o 
  -3  -3  14        9.45        7.67      3.60 o 
  -2  -3  14       35.28       43.18      5.94 o 
  -1  -3  14        1.16        3.60      2.66 o 
   0  -3  14       19.01       30.46      4.22 o 
   1  -3  14       47.81       57.12      3.68 o 
  -2  -2  14       67.85      101.21      8.92 o 
   0  -2  14       26.51       29.22      7.74 o 
                                                 
